# Supplementary material for: Targeting environmental adaptation in the monocot model Brachypodium distachyon: a multi-faceted approach
Source: BMC Genomics. 2014 Sep 18;15:801. doi: 10.1186/1471-2164-15-801 (PMC4177692; doi:10.1186/1471-2164-15-801)
Supplement: Supplementary file 1 — Additional file 1: Original meaning of BioClim variables and correlation with the first three PC axes. The bar plot shows the correlation between altitude, the 19 BioClim variables and environmental PC 1 to 3 (numerical data reported below). Aside, the original meaning of BioClim variables. (XLSX 18 KB) [file 12864_2014_6482_MOESM1_ESM.xlsx]

## Sheet: corr_env_PCA
Additional file 1. Original meaning of BioClim Variables and correlation with the first three PC axes
																alt	Altitude
																bio1	Annual Mean Temp.
																bio2	Mean Diurnal Range
																bio3	Isothermality
																bio4	Temp. Seasonality
																bio5	Max Temp. of Warmest Month
																bio6	Min Temp. of Coldest Month
																bio7	Temp. Annual Range
																bio8	Mean Temp. of Wettest Quarter
																bio9	Mean Temp. of Driest Quarter
																bio10	Mean Temp. of Warmest Quarter
																bio11	Mean Temp. of Coldest Quarter
																bio12	Annual Precipitation
																bio13	Precipitation of Wettest Month
																bio14	Precipitation of Driest Month
																bio15	Precipitation Seasonality
																bio16	Precipitation of Wettest Quarter
																bio17	Precipitation of Driest Quarter
																bio18	Precipitation of Warmest Quarter
																bio19	Precipitation of Coldest Quarter
	alt	bio1	bio2	bio3	bio4	bio5	bio6	bio7	bio8	bio9	bio10	bio11	bio12	bio13	bio14	bio15	bio16	bio17	bio18	bio19
PC 1	0.938403	-0.898287	0.785327	0.337571	0.815571	-0.545187	-0.970645	0.937276	0.339904	-0.815734	-0.814389	-0.961759	-0.807641	-0.863905	-0.206892	-0.925872	-0.88348	-0.463756	0.408292	-0.863463
PC 2	0.338169	-0.433712	0.0678469	0.39298	-0.362643	-0.797633	-0.224157	-0.235804	-0.789715	-0.558142	-0.558919	-0.259653	0.576214	0.470314	0.864484	0.0148616	0.435342	0.814215	0.774599	0.474904
PC 3	0.0128288	-0.016818	0.600793	0.824907	-0.290425	0.159152	-0.0562333	0.182717	-0.361027	-0.122048	-0.102488	0.0474367	0.0865088	0.124263	-0.370732	0.355663	0.132833	-0.317276	-0.477499	0.11504
