# Supplementary material for: Targeting environmental adaptation in the monocot model Brachypodium distachyon: a multi-faceted approach
Source: BMC Genomics. 2014 Sep 18;15:801. doi: 10.1186/1471-2164-15-801 (PMC4177692; doi:10.1186/1471-2164-15-801)
Supplement: Supplementary file 3 — Additional file 3: Genes detected by LFMM association method. Predicted genes identified by significant associations detected by LFMM approach. Entries also identified by outlier discovery approach are underlined and bold; entries also identified by CMLM association are highlighted in red. The three methods show interesting overlaps (discussed in text). (XLSX 82 KB) [file 12864_2014_6482_MOESM3_ESM.xlsx]

## Sheet: lfmm.publication.table
Additional file 3. Predicted genes identified by significant associations detected by LFMM approach.
SNPs are given in physical map position. Entries underlined and bold were also identified by outlier
discovery approach. Entries in red were also identified by CMLM association. (Chr= chromosome; Pos=
position in Mb; Type= either in gene or 5 Kb upstream genes; ID= gene identifier; PC= environmental
principal component determining the association; Sig= p-value for the association)
Chr	Pos	type	ID	PC	Sig
1	0.647794	genic	Bradi1g00930	3	5.04347e-05
1	0.660926	genic	Bradi1g00950	3	8.72102e-05
1	0.753805	genic	Bradi1g01110	3	4.2956e-07
1	0.753818	genic	Bradi1g01110	3	5.10676e-07
1	0.820733	genic	Bradi1g01210	2	3.64745e-09
1	0.820733	genic	Bradi1g01220	2	3.64745e-09
1	0.847724	5Kb upstream	Bradi1g01257	2	7.96891e-07
1	0.851112	genic	Bradi1g01270	2	6.87033e-06
1	0.861803	genic	Bradi1g01300	2	2.67233e-07
1	0.861803	genic	Bradi1g01300	3	6.87794e-05
1	0.995919	5Kb upstream	Bradi1g01530	2	1.39081e-05
1	1.15346	genic	Bradi1g01740	2	4.6482e-08
1	1.16079	genic	Bradi1g01750	2	1.40261e-05
1	1.16575	5Kb upstream	Bradi1g01760	2	0.000121946
1	1.16575	5Kb upstream	Bradi1g01770	2	0.000121946
1	1.16583	5Kb upstream	Bradi1g01760	2	3.29942e-06
1	1.16583	5Kb upstream	Bradi1g01770	2	3.29942e-06
1	1.29863	genic	Bradi1g01920	2	1.11545e-05
1	1.42682	genic	Bradi1g02100	2	6.70616e-08
1	1.43486	genic	Bradi1g02107	2	1.48671e-06
1	1.43922	genic	Bradi1g02117	2	2.5845e-09
1	1.4562	genic	Bradi1g02145	2	6.08963e-06
1	1.54091	5Kb upstream	Bradi1g02270	1	0.000111605
1	1.57358	genic	Bradi1g02310	2	1.60604e-05
1	1.88715	genic	Bradi1g02575	3	6.51117e-05
1	1.90802	genic	Bradi1g02575	3	0.000113129
1	1.97988	genic	Bradi1g02575	1	8.71429e-06
1	1.97995	genic	Bradi1g02575	3	0.000112638
1	1.97997	genic	Bradi1g02575	3	9.52138e-05
1	1.98383	genic	Bradi1g02575	2	7.76747e-06
1	1.98383	genic	Bradi1g02950	2	7.76747e-06
1	1.99558	genic	Bradi1g02575	2	2.3628e-07
1	1.99558	genic	Bradi1g02980	2	2.3628e-07
1	2.03567	genic	Bradi1g02575	3	2.11362e-06
1	2.03567	genic	Bradi1g03060	3	2.11362e-06
1	2.03572	genic	Bradi1g02575	3	3.25563e-06
1	2.03572	genic	Bradi1g03060	3	3.25563e-06
1	2.03572	genic	Bradi1g02575	3	3.84939e-06
1	2.03572	genic	Bradi1g03060	3	3.84939e-06
1	2.09809	genic	Bradi1g02575	3	1.02239e-05
1	2.09809	genic	Bradi1g03180	3	1.02239e-05
1	2.09876	genic	Bradi1g02575	3	1.41954e-05
1	2.09885	genic	Bradi1g02575	3	3.02764e-05
1	2.15877	genic	Bradi1g02575	3	2.35071e-06
1	2.15877	genic	Bradi1g03260	3	2.35071e-06
1	2.4606	genic	Bradi1g02575	2	3.35681e-06
1	2.4606	genic	Bradi1g03650	2	3.35681e-06
1	2.48003	genic	Bradi1g02575	2	1.72166e-05
1	2.49145	genic	Bradi1g02575	1	0.000135842
1	2.49309	genic	Bradi1g02575	1	3.76595e-08
1	2.49309	genic	Bradi1g03700	1	3.76595e-08
1	2.49309	genic	Bradi1g02575	3	1.58245e-06
1	2.49309	genic	Bradi1g03700	3	1.58245e-06
1	2.49313	genic	Bradi1g02575	1	5.83536e-07
1	2.49313	genic	Bradi1g03700	1	5.83536e-07
1	2.49313	genic	Bradi1g02575	2	3.76027e-05
1	2.49313	genic	Bradi1g03700	2	3.76027e-05
1	2.54065	genic	Bradi1g02575	3	2.81406e-05
1	2.60071	genic	Bradi1g02575	2	9.26805e-05
1	2.60071	genic	Bradi1g03867	2	9.26805e-05
1	2.73782	genic	Bradi1g02575	2	1.25304e-12
1	2.73782	genic	Bradi1g04000	2	1.25304e-12
1	2.77639	genic	Bradi1g02575	2	1.7855e-13
1	2.77639	genic	Bradi1g04080	2	1.7855e-13
1	2.77969	genic	Bradi1g02575	2	6.52942e-09
1	2.83207	genic	Bradi1g02575	2	2.17745e-13
1	2.83909	genic	Bradi1g02575	2	2.48037e-10
1	2.83909	genic	Bradi1g04200	2	2.48037e-10
1	2.83917	genic	Bradi1g02575	2	2.78372e-10
1	2.83917	genic	Bradi1g04200	2	2.78372e-10
1	2.83919	genic	Bradi1g02575	2	1.29339e-10
1	2.83919	genic	Bradi1g04200	2	1.29339e-10
1	2.83922	genic	Bradi1g02575	2	3.29918e-10
1	2.83922	genic	Bradi1g04200	2	3.29918e-10
1	2.83924	genic	Bradi1g02575	2	1.19784e-10
1	2.83924	genic	Bradi1g04200	2	1.19784e-10
1	2.83924	genic	Bradi1g02575	2	2.67623e-10
1	2.83924	genic	Bradi1g04200	2	2.67623e-10
1	2.83924	genic	Bradi1g02575	2	1.71786e-10
1	2.83924	genic	Bradi1g04200	2	1.71786e-10
1	2.83925	genic	Bradi1g02575	2	2.33559e-10
1	2.83925	genic	Bradi1g04200	2	2.33559e-10
1	2.90013	genic	Bradi1g02575	2	3.43978e-06
1	2.90013	genic	Bradi1g02575	3	1.85093e-05
1	2.90014	genic	Bradi1g02575	2	2.89149e-06
1	2.90014	genic	Bradi1g02575	3	1.73937e-05
1	2.94982	genic	Bradi1g02575	2	5.17619e-05
1	2.94982	genic	Bradi1g04330	2	5.17619e-05
1	2.97144	genic	Bradi1g02575	3	4.94524e-05
1	2.97144	genic	Bradi1g04390	3	4.94524e-05
1	2.97145	genic	Bradi1g02575	3	4.67714e-05
1	2.97145	genic	Bradi1g04390	3	4.67714e-05
1	3.0286	genic	Bradi1g02575	3	2.82527e-06
1	3.0286	genic	Bradi1g04510	3	2.82527e-06
1	3.0286	genic	Bradi1g02575	3	1.7147e-06
1	3.0286	genic	Bradi1g04510	3	1.7147e-06
1	3.02862	genic	Bradi1g02575	3	6.92266e-06
1	3.02862	genic	Bradi1g04510	3	6.92266e-06
1	3.02862	genic	Bradi1g02575	3	7.67517e-06
1	3.02862	genic	Bradi1g04510	3	7.67517e-06
1	3.06356	genic	Bradi1g02575	2	0.000131454
1	3.06373	genic	Bradi1g02575	2	8.84161e-05
1	3.06374	genic	Bradi1g02575	2	0.000126146
1	3.08366	genic	Bradi1g02575	2	3.68908e-05
1	3.08849	genic	Bradi1g02575	2	3.1885e-05
1	3.08849	genic	Bradi1g04597	2	3.1885e-05
1	3.12341	genic	Bradi1g02575	3	1.72846e-05
1	3.12341	genic	Bradi1g04670	3	1.72846e-05
1	3.12346	genic	Bradi1g02575	3	1.18813e-05
1	3.12346	genic	Bradi1g04670	3	1.18813e-05
1	3.15338	genic	Bradi1g02575	2	6.01553e-08
1	3.17238	genic	Bradi1g02575	3	6.59379e-05
1	3.25304	genic	Bradi1g02575	3	6.44031e-05
1	3.2953	genic	Bradi1g02575	2	7.67947e-05
1	3.29534	genic	Bradi1g02575	2	7.34981e-05
1	3.33127	genic	Bradi1g02575	2	8.42883e-10
1	3.33127	genic	Bradi1g05010	2	8.42883e-10
1	3.67558	genic	Bradi1g02575	2	3.24878e-08
1	3.74838	genic	Bradi1g02575	2	3.8049e-06
1	3.76553	genic	Bradi1g02575	1	4.48786e-05
1	3.76553	genic	Bradi1g02575	2	2.1823e-05
1	3.78365	genic	Bradi1g02575	2	8.2162e-07
1	3.78365	genic	Bradi1g05570	2	8.2162e-07
1	3.78365	genic	Bradi1g02575	2	4.78267e-07
1	3.78365	genic	Bradi1g05570	2	4.78267e-07
1	3.78367	genic	Bradi1g02575	2	1.72155e-06
1	3.78367	genic	Bradi1g05570	2	1.72155e-06
1	3.78367	genic	Bradi1g02575	2	1.26189e-06
1	3.78367	genic	Bradi1g05570	2	1.26189e-06
1	3.79207	genic	Bradi1g02575	2	0.000134504
1	3.79207	genic	Bradi1g05590	2	0.000134504
1	3.94985	genic	Bradi1g02575	1	1.8655e-05
1	4.12878	genic	Bradi1g02575	2	9.90357e-06
1	4.12878	genic	Bradi1g06160	2	9.90357e-06
1	4.15046	genic	Bradi1g02575	2	6.13795e-06
1	4.15046	genic	Bradi1g06200	2	6.13795e-06
1	4.15046	genic	Bradi1g02575	3	0.000134808
1	4.15046	genic	Bradi1g06200	3	0.000134808
1	4.17176	genic	Bradi1g02575	2	9.27031e-05
1	4.17715	genic	Bradi1g02575	2	8.27615e-06
1	4.17715	genic	Bradi1g06230	2	8.27615e-06
1	4.17715	genic	Bradi1g02575	3	1.27509e-05
1	4.17715	genic	Bradi1g06230	3	1.27509e-05
1	4.39228	genic	Bradi1g02575	2	4.18455e-06
1	4.39228	genic	Bradi1g06530	2	4.18455e-06
1	4.48529	genic	Bradi1g02575	2	4.88113e-06
1	4.70635	genic	Bradi1g02575	2	5.06586e-05
1	4.94651	genic	Bradi1g02575	2	2.38923e-08
1	4.94651	genic	Bradi1g07070	2	2.38923e-08
1	4.99864	genic	Bradi1g02575	2	1.01143e-09
1	4.99864	genic	Bradi1g07160	2	1.01143e-09
1	5.00773	genic	Bradi1g02575	2	4.07937e-09
1	5.00773	genic	Bradi1g02575	2	2.4848e-09
1	5.09497	genic	Bradi1g02575	2	7.18549e-06
1	5.09503	genic	Bradi1g02575	2	1.70552e-05
1	5.14146	genic	Bradi1g02575	2	0.000130692
1	5.15292	genic	Bradi1g02575	2	1.07211e-06
1	5.15292	genic	Bradi1g02575	3	0.00010109
1	5.1669	genic	Bradi1g02575	3	7.40437e-05
1	5.21439	genic	Bradi1g02575	3	1.13393e-05
1	5.21439	genic	Bradi1g07410	3	1.13393e-05
1	5.21869	genic	Bradi1g02575	1	3.52527e-07
1	5.21869	genic	Bradi1g07420	1	3.52527e-07
1	5.25811	genic	Bradi1g02575	3	9.21754e-05
1	6.38247	genic	Bradi1g02575	1	1.52282e-05
1	6.38255	genic	Bradi1g02575	1	1.42689e-05
1	6.38259	genic	Bradi1g02575	1	9.7434e-06
1	9.28164	genic	Bradi1g02575	1	4.68466e-06
1	9.28164	genic	Bradi1g12377	1	4.68466e-06
1	9.28165	genic	Bradi1g02575	1	6.96822e-06
1	9.28165	genic	Bradi1g12377	1	6.96822e-06
1	9.30922	genic	Bradi1g02575	1	3.60116e-05
1	9.30922	genic	Bradi1g02575	1	3.3704e-05
1	9.6749	genic	Bradi1g02575	2	1.31943e-05
1	9.6749	genic	Bradi1g12780	2	1.31943e-05
1	9.84495	genic	Bradi1g02575	2	5.60236e-05
1	9.84495	genic	Bradi1g12990	2	5.60236e-05
1	9.87554	genic	Bradi1g02575	2	8.39734e-11
1	9.87564	genic	Bradi1g02575	2	6.08085e-11
1	9.87571	genic	Bradi1g02575	2	3.85456e-11
1	9.92928	genic	Bradi1g02575	2	1.01942e-05
1	9.96276	genic	Bradi1g02575	2	2.72968e-05
1	9.96283	genic	Bradi1g02575	2	2.25972e-05
1	10.3388	genic	Bradi1g02575	2	6.04202e-05
1	10.6649	genic	Bradi1g02575	2	4.14748e-05
1	10.6649	genic	Bradi1g13820	2	4.14748e-05
1	10.6915	genic	Bradi1g02575	2	4.72308e-07
1	11.2458	genic	Bradi1g02575	2	3.49887e-06
1	11.2458	genic	Bradi1g14330	2	3.49887e-06
1	11.3193	genic	Bradi1g02575	2	7.25963e-05
1	11.3193	genic	Bradi1g14390	2	7.25963e-05
1	11.3193	genic	Bradi1g02575	2	6.66997e-05
1	11.3193	genic	Bradi1g14390	2	6.66997e-05
1	11.3701	genic	Bradi1g02575	2	1.07715e-11
1	11.3701	genic	Bradi1g14450	2	1.07715e-11
1	11.7995	5Kb upstream	Bradi1g14850	2	8.31518e-06
1	12.1053	genic	Bradi1g15120	2	1.80099e-07
1	12.1436	genic	Bradi1g15150	2	8.78771e-08
1	12.1437	genic	Bradi1g15150	2	3.17358e-07
1	12.1922	5Kb upstream	Bradi1g15230	2	1.68403e-06
1	12.2248	5Kb upstream	Bradi1g15280	2	1.13302e-05
1	12.225	5Kb upstream	Bradi1g15280	2	6.69864e-05
1	12.887	genic	Bradi1g15930	2	7.18228e-10
1	13.1141	5Kb upstream	Bradi1g16190	2	4.99429e-05
1	13.4071	genic	Bradi1g16580	2	2.71801e-06
1	13.4255	5Kb upstream	Bradi1g16610	2	2.32434e-09
1	13.4679	genic	Bradi1g16660	2	1.86515e-05
1	13.4821	genic	Bradi1g16690	2	2.72589e-10
1	13.5301	genic	Bradi1g16790	2	1.10492e-06
1	13.7873	5Kb upstream	Bradi1g17160	2	1.5979e-05
1	13.7873	5Kb upstream	Bradi1g17190	2	1.5979e-05
1	15.0822	genic	Bradi1g18840	3	8.89394e-06
1	15.1272	genic	Bradi1g18900	1	1.13699e-06
1	15.4174	5Kb upstream	Bradi1g19240	1	2.7181e-06
1	16.0584	genic	Bradi1g20060	1	7.53064e-05
1	16.143	genic	Bradi1g20170	2	0.000136003
1	17.4706	genic	Bradi1g21720	2	4.74449e-06
1	17.4707	genic	Bradi1g21720	2	4.93585e-06
1	17.4723	5Kb upstream	Bradi1g21710	2	1.50147e-05
1	17.4723	5Kb upstream	Bradi1g21730	2	1.50147e-05
1	18.054	genic	Bradi1g22530	1	0.000129185
1	18.1689	genic	Bradi1g22650	3	2.99739e-07
1	18.3273	5Kb upstream	Bradi1g22830	3	3.91382e-05
1	18.3363	genic	Bradi1g22840	3	3.33135e-05
1	18.3598	5Kb upstream	Bradi1g22870	3	4.3566e-05
1	18.3648	5Kb upstream	Bradi1g22880	2	0.000108371
1	18.4321	genic	Bradi1g22950	3	6.09522e-06
1	19.1747	5Kb upstream	Bradi1g23830	2	1.68565e-06
1	19.1747	5Kb upstream	Bradi1g23855	2	1.68565e-06
1	19.2736	genic	Bradi1g23980	2	8.66551e-07
1	19.4442	genic	Bradi1g24220	3	5.67634e-05
1	19.4681	genic	Bradi1g24250	3	3.32563e-05
1	19.5696	genic	Bradi1g24400	3	3.76348e-05
1	19.5696	genic	Bradi1g24400	3	2.65882e-05
1	19.9295	genic	Bradi1g24680	3	5.46013e-05
1	19.9296	genic	Bradi1g24680	3	4.68545e-05
1	19.9296	genic	Bradi1g24680	3	6.4201e-05
1	20.1639	genic	Bradi1g24940	1	6.73358e-05
1	20.1646	genic	Bradi1g24940	2	2.17902e-12
1	20.1683	genic	Bradi1g24950	2	2.19658e-14
1	20.2318	5Kb upstream	Bradi1g24970	1	1.30571e-05
1	20.47	genic	Bradi1g25200	2	2.23432e-08
1	22.1288	genic	Bradi1g27050	1	7.05726e-05
1	22.2731	genic	Bradi1g27180	3	0.000100327
1	22.2731	genic	Bradi1g27180	3	9.16727e-05
1	23.6227	5Kb upstream	Bradi1g28380	3	0.000129702
1	23.6299	genic	Bradi1g28390	3	4.22656e-05
1	23.6299	genic	Bradi1g28390	3	3.78118e-05
1	24.2169	genic	Bradi1g28870	2	1.68176e-11
1	24.721	genic	Bradi1g29140	2	8.80506e-05
1	24.7621	genic	Bradi1g29230	2	6.53959e-10
1	24.8127	genic	Bradi1g29287	1	3.82295e-05
1	25.1615	5Kb upstream	Bradi1g29622	3	1.99598e-06
1	25.2408	genic	Bradi1g29693	3	0.000111397
1	26.7963	genic	Bradi1g31320	2	6.74653e-05
1	27.2923	genic	Bradi1g31820	2	1.75228e-05
1	27.4152	5Kb upstream	Bradi1g32030	2	8.44098e-07
1	27.4544	genic	Bradi1g32087	2	2.03972e-10
1	27.4622	5Kb upstream	Bradi1g32087	2	4.95417e-07
1	27.4622	5Kb upstream	Bradi1g32100	2	4.95417e-07
1	27.503	5Kb upstream	Bradi1g32130	2	1.09103e-06
1	27.503	5Kb upstream	Bradi1g32140	2	1.09103e-06
1	27.6649	genic	Bradi1g32330	2	2.01524e-05
1	28.5165	genic	Bradi1g32940	2	0.000117438
1	28.7839	5Kb upstream	Bradi1g33170	2	7.51135e-05
1	29.2496	5Kb upstream	Bradi1g33710	2	2.38655e-05
1	29.5451	genic	Bradi1g33920	2	1.35056e-05
1	29.6466	5Kb upstream	Bradi1g34070	2	9.07081e-06
1	29.8801	genic	Bradi1g34290	2	4.35304e-05
1	30.6997	5Kb upstream	Bradi1g35190	2	3.51077e-06
1	31.6146	genic	Bradi1g36000	2	0.000101676
1	31.793	genic	Bradi1g36115	1	5.5083e-05
1	31.9095	genic	Bradi1g36250	3	5.39838e-05
1	31.9095	genic	Bradi1g36250	3	5.95474e-05
1	31.962	genic	Bradi1g36320	3	1.00654e-05
1	32.0376	genic	Bradi1g36400	3	1.48588e-05
1	32.0456	genic	Bradi1g36410	1	1.50249e-05
1	32.7408	genic	Bradi1g36950	2	7.42289e-05
1	33.9224	genic	Bradi1g37890	2	1.41389e-06
1	33.9224	genic	Bradi1g37890	3	1.48721e-06
1	40.2319	5Kb upstream	Bradi1g42840	2	4.11862e-06
1	40.232	5Kb upstream	Bradi1g42840	2	1.01016e-05
1	40.232	5Kb upstream	Bradi1g42840	2	2.3796e-06
1	40.4679	genic	Bradi1g43000	2	2.46369e-08
1	41.9798	genic	Bradi1g44020	2	2.83133e-05
1	42.4041	genic	Bradi1g44290	2	3.2422e-05
1	42.4042	genic	Bradi1g44290	2	4.3944e-05
1	42.4374	genic	Bradi1g44307	2	1.10025e-05
1	42.6422	genic	Bradi1g44460	2	3.54555e-06
1	42.7848	genic	Bradi1g44630	2	2.47804e-07
1	42.8541	genic	Bradi1g44730	2	5.14417e-08
1	43.3655	genic	Bradi1g45180	2	3.23503e-08
1	43.6168	genic	Bradi1g45410	2	9.97505e-05
1	43.857	5Kb upstream	Bradi1g45572	2	3.39397e-06
1	43.857	5Kb upstream	Bradi1g45580	2	3.39397e-06
1	43.8571	5Kb upstream	Bradi1g45572	2	2.56118e-07
1	43.8571	5Kb upstream	Bradi1g45580	2	2.56118e-07
1	43.9269	5Kb upstream	Bradi1g45647	2	1.7827e-05
1	43.9807	genic	Bradi1g45700	2	2.83052e-05
1	44.8478	genic	Bradi1g46330	2	5.72681e-05
1	45.3193	genic	Bradi1g46760	2	3.67871e-08
1	45.3233	genic	Bradi1g46770	2	3.02055e-08
1	45.3234	genic	Bradi1g46770	2	6.6404e-06
1	45.3234	genic	Bradi1g46770	2	8.06704e-10
1	45.3234	genic	Bradi1g46770	2	9.56193e-06
1	45.3462	genic	Bradi1g46810	2	2.98213e-06
1	45.3831	5Kb upstream	Bradi1g46850	2	1.01473e-06
1	45.3831	5Kb upstream	Bradi1g46860	2	1.01473e-06
1	45.4584	genic	Bradi1g46910	1	0.000112584
1	45.4584	genic	Bradi1g46910	1	0.000124381
1	45.6721	genic	Bradi1g47130	2	5.71258e-07
1	45.6722	genic	Bradi1g47130	2	7.89617e-07
1	46.2202	5Kb upstream	Bradi1g47570	1	6.13877e-05
1	46.2202	5Kb upstream	Bradi1g47580	1	6.13877e-05
1	46.2657	genic	Bradi1g47600	1	4.12014e-07
1	46.3979	5Kb upstream	Bradi1g47690	2	5.10466e-05
1	46.3989	5Kb upstream	Bradi1g47690	1	1.52625e-05
1	46.3989	5Kb upstream	Bradi1g47690	2	1.57499e-05
1	46.7024	genic	Bradi1g48090	3	6.15654e-05
1	47.3586	genic	Bradi1g48670	3	5.37597e-05
1	47.5956	5Kb upstream	Bradi1g48930	3	4.57281e-06
1	47.7442	5Kb upstream	Bradi1g49010	3	5.76739e-06
1	47.7971	genic	Bradi1g49040	3	8.57945e-05
1	48.1617	genic	Bradi1g49380	1	6.76444e-07
1	48.4703	5Kb upstream	Bradi1g49790	1	1.16185e-05
1	48.4703	5Kb upstream	Bradi1g49790	2	5.08823e-07
1	48.4703	5Kb upstream	Bradi1g49790	3	7.73755e-05
1	48.6351	genic	Bradi1g49972	1	1.98464e-07
1	48.6351	genic	Bradi1g49972	3	1.94564e-05
1	48.7295	5Kb upstream	Bradi1g50080	2	4.54033e-07
1	48.7295	5Kb upstream	Bradi1g50090	2	4.54033e-07
1	48.7296	5Kb upstream	Bradi1g50080	2	3.97468e-07
1	48.7296	5Kb upstream	Bradi1g50090	2	3.97468e-07
1	48.7488	5Kb upstream	Bradi1g50130	1	3.80459e-06
1	48.7488	5Kb upstream	Bradi1g50140	1	3.80459e-06
1	48.7489	genic	Bradi1g50140	1	2.31489e-08
1	48.8941	5Kb upstream	Bradi1g50255	2	9.27593e-05
1	48.9554	genic	Bradi1g50320	1	0.00013186
1	49.4883	5Kb upstream	Bradi1g51050	2	9.31999e-05
1	49.4986	5Kb upstream	Bradi1g51070	2	3.79878e-10
1	49.7088	5Kb upstream	Bradi1g51257	2	6.58811e-08
1	49.7088	5Kb upstream	Bradi1g51257	2	3.89055e-07
1	49.7954	genic	Bradi1g51357	3	5.47314e-10
1	49.7954	genic	Bradi1g51357	3	1.36257e-07
1	49.7955	genic	Bradi1g51357	3	1.21189e-05
1	49.844	genic	Bradi1g51420	2	4.11705e-11
1	49.844	genic	Bradi1g51420	3	4.37023e-08
1	49.8834	genic	Bradi1g51470	2	1.07793e-07
1	49.8834	genic	Bradi1g51470	3	3.29713e-08
1	49.8952	5Kb upstream	Bradi1g51490	3	7.60333e-05
1	49.9024	5Kb upstream	Bradi1g51500	1	1.4043e-05
1	49.9024	5Kb upstream	Bradi1g51507	1	1.4043e-05
1	49.9024	5Kb upstream	Bradi1g51500	2	8.58691e-08
1	49.9024	5Kb upstream	Bradi1g51507	2	8.58691e-08
1	49.9241	5Kb upstream	Bradi1g51520	3	4.08227e-05
1	49.9241	5Kb upstream	Bradi1g51520	3	3.27696e-05
1	49.9604	5Kb upstream	Bradi1g51550	3	6.056e-07
1	49.9604	5Kb upstream	Bradi1g51556	3	6.056e-07
1	49.9627	5Kb upstream	Bradi1g51556	3	5.95047e-05
1	50.1928	5Kb upstream	Bradi1g51730	3	1.82054e-05
1	50.1929	5Kb upstream	Bradi1g51730	3	5.40516e-06
1	50.1929	5Kb upstream	Bradi1g51730	3	6.74633e-06
1	50.248	genic	Bradi1g51757	1	2.84235e-06
1	50.2481	genic	Bradi1g51757	1	3.19481e-06
1	50.2655	5Kb upstream	Bradi1g51780	3	3.24248e-08
1	50.2655	5Kb upstream	Bradi1g51780	3	2.99659e-08
1	50.2655	5Kb upstream	Bradi1g51780	3	5.94673e-05
1	50.3315	5Kb upstream	Bradi1g51840	3	2.20002e-07
1	50.3315	5Kb upstream	Bradi1g51850	3	2.20002e-07
1	50.3414	genic	Bradi1g51870	3	2.48643e-09
1	50.3414	genic	Bradi1g51870	3	5.21238e-08
1	50.3473	genic	Bradi1g51880	3	7.66128e-08
1	50.4433	genic	Bradi1g52020	3	7.78162e-06
1	50.6754	5Kb upstream	Bradi1g52350	3	5.68192e-05
1	50.6754	5Kb upstream	Bradi1g52367	3	5.68192e-05
1	50.6789	genic	Bradi1g52374	3	4.723e-06
1	50.6793	5Kb upstream	Bradi1g52374	3	9.02049e-05
1	51.724	genic	Bradi1g53360	2	5.32391e-05
1	51.7329	genic	Bradi1g53380	2	1.39903e-05
1	51.8463	genic	Bradi1g53520	3	1.46616e-05
1	51.8743	genic	Bradi1g53580	3	8.87896e-05
1	51.8774	genic	Bradi1g53590	3	1.22703e-06
1	52.2949	5Kb upstream	Bradi1g53890	3	2.85399e-05
1	52.2949	5Kb upstream	Bradi1g53890	3	3.08893e-05
1	52.295	5Kb upstream	Bradi1g53890	3	8.11021e-05
1	52.3474	genic	Bradi1g53960	2	2.51666e-05
1	52.5644	genic	Bradi1g54160	2	8.44141e-06
1	53.0203	5Kb upstream	Bradi1g54690	3	5.869e-06
1	53.0204	5Kb upstream	Bradi1g54690	3	2.41993e-07
1	53.0777	5Kb upstream	Bradi1g54750	3	8.42916e-05
1	53.0778	5Kb upstream	Bradi1g54750	3	6.82654e-05
1	53.4079	genic	Bradi1g55030	2	4.4605e-05
1	53.4079	genic	Bradi1g55030	2	4.5653e-05
1	53.5157	genic	Bradi1g55140	2	6.04629e-05
1	53.5157	genic	Bradi1g55140	2	2.24315e-05
1	53.5158	genic	Bradi1g55140	2	1.17627e-05
1	53.8141	5Kb upstream	Bradi1g55370	2	9.49024e-05
1	54.5459	genic	Bradi1g55940	2	5.75521e-06
1	54.6936	genic	Bradi1g55990	2	2.25464e-05
1	55.5308	genic	Bradi1g56890	3	2.59208e-05
1	55.6861	5Kb upstream	Bradi1g57000	2	6.70725e-05
1	56.1742	5Kb upstream	Bradi1g57360	3	1.82809e-05
1	56.5013	genic	Bradi1g57770	2	0.000101044
1	57.0112	genic	Bradi1g58160	1	5.64742e-05
1	57.0112	genic	Bradi1g58160	1	5.56129e-05
1	57.9468	5Kb upstream	Bradi1g58857	2	1.24043e-05
1	58.0073	5Kb upstream	Bradi1g58880	1	1.32266e-07
1	58.0289	genic	Bradi1g58920	3	7.59596e-05
1	58.1321	genic	Bradi1g59030	3	0.000127193
1	58.1363	genic	Bradi1g59030	1	5.36704e-06
1	58.1363	genic	Bradi1g59030	2	0.00011735
1	58.4435	genic	Bradi1g59350	3	8.01444e-05
1	60.6855	genic	Bradi1g61290	1	9.37316e-06
1	62.4769	genic	Bradi1g63290	2	0.000100265
1	62.5322	genic	Bradi1g63360	2	9.50469e-05
1	62.5843	5Kb upstream	Bradi1g63420	2	2.4466e-06
1	62.6488	5Kb upstream	Bradi1g63500	2	3.50506e-05
1	62.6488	5Kb upstream	Bradi1g63500	1	3.58056e-05
1	62.6489	5Kb upstream	Bradi1g63500	2	1.99654e-05
1	62.663	5Kb upstream	Bradi1g63510	2	1.15464e-06
1	63.4275	genic	Bradi1g64230	2	3.91082e-05
1	63.4722	5Kb upstream	Bradi1g64260	2	5.86212e-06
1	64.4809	5Kb upstream	Bradi1g65500	2	3.70747e-05
1	64.6356	genic	Bradi1g65687	1	3.86989e-05
1	64.6356	genic	Bradi1g65687	2	7.81988e-06
1	64.6372	5Kb upstream	Bradi1g65680	1	0.000130331
1	64.6372	5Kb upstream	Bradi1g65687	1	0.000130331
1	65.242	5Kb upstream	Bradi1g66440	1	8.28439e-05
1	65.242	5Kb upstream	Bradi1g66450	1	8.28439e-05
1	65.7033	genic	Bradi1g66950	2	1.77749e-06
1	66.3059	5Kb upstream	Bradi1g67720	1	8.42593e-06
1	66.3059	5Kb upstream	Bradi1g67720	1	8.9641e-06
1	67.3065	genic	Bradi1g68820	1	7.60725e-05
1	67.6977	5Kb upstream	Bradi1g69207	2	3.2973e-07
1	67.8507	genic	Bradi1g69420	1	3.79712e-05
1	67.8507	genic	Bradi1g69420	1	2.86701e-05
1	67.9559	genic	Bradi1g69460	1	3.86183e-07
1	67.9559	genic	Bradi1g69460	1	2.41711e-07
1	67.9559	genic	Bradi1g69460	1	2.8975e-07
1	68.0233	genic	Bradi1g69510	1	3.17423e-05
1	68.084	5Kb upstream	Bradi1g69571	1	3.56982e-05
1	68.084	5Kb upstream	Bradi1g69571	1	4.43222e-05
1	68.8648	5Kb upstream	Bradi1g70627	2	1.39172e-06
1	68.9209	genic	Bradi1g70750	1	0.000112071
1	68.9785	genic	Bradi1g70830	2	9.30187e-06
1	69.65	genic	Bradi1g71690	1	4.01492e-08
1	69.65	genic	Bradi1g71690	1	7.27025e-08
1	69.9106	genic	Bradi1g72086	3	0.000134841
1	70.1552	5Kb upstream	Bradi1g72417	3	8.2328e-06
1	70.1552	5Kb upstream	Bradi1g72417	3	9.54585e-06
1	70.7715	genic	Bradi1g73170	1	5.63098e-07
1	71.197	genic	Bradi1g73802	1	1.21619e-05
1	71.197	genic	Bradi1g73802	3	3.74167e-05
1	71.4455	genic	Bradi1g74180	1	8.23857e-06
1	71.5481	genic	Bradi1g74287	2	3.63226e-06
1	71.9007	genic	Bradi1g74827	2	4.15274e-05
1	71.9979	genic	Bradi1g74980	2	1.16474e-05
1	71.998	genic	Bradi1g74980	2	5.51733e-05
1	72.5376	5Kb upstream	Bradi1g75720	2	5.54632e-07
1	72.5616	genic	Bradi1g75750	2	2.824e-05
1	72.7526	5Kb upstream	Bradi1g76020	2	2.8221e-06
1	72.7526	5Kb upstream	Bradi1g76030	2	2.8221e-06
1	72.7567	genic	Bradi1g76030	2	1.8167e-08
1	72.8174	genic	Bradi1g76130	2	1.52099e-05
1	73.7447	genic	Bradi1g77390	1	5.74725e-05
1	74.4856	5Kb upstream	Bradi1g78550	2	3.07444e-05
1	74.5714	genic	Bradi1g78690	2	0.000136292
2	0.619152	genic	Bradi2g00980	2	2.50648e-06
2	0.647129	genic	Bradi2g01040	2	1.56747e-06
2	0.723102	genic	Bradi2g01140	2	8.33269e-06
2	0.809579	genic	Bradi2g01290	2	6.98054e-05
2	0.81175	genic	Bradi2g01300	2	5.85853e-06
2	0.81177	genic	Bradi2g01300	2	3.78456e-06
2	0.85828	5Kb upstream	Bradi2g01370	2	4.2631e-08
2	0.858545	5Kb upstream	Bradi2g01370	2	5.12909e-05
2	0.914908	5Kb upstream	Bradi2g01420	2	4.04379e-05
2	0.914923	5Kb upstream	Bradi2g01420	3	4.9691e-05
2	0.921012	genic	Bradi2g01430	3	3.53739e-05
2	1.02726	5Kb upstream	Bradi2g01490	3	4.90683e-06
2	1.07002	genic	Bradi2g01570	3	3.69498e-06
2	1.21589	genic	Bradi2g01730	3	8.55482e-05
2	1.21589	genic	Bradi2g01730	3	8.10144e-05
2	1.32795	genic	Bradi2g01960	1	8.78221e-05
2	1.45193	5Kb upstream	Bradi2g02130	2	3.74667e-05
2	1.55079	genic	Bradi2g02280	3	4.7396e-05
2	1.56076	5Kb upstream	Bradi2g02297	2	0.000128099
2	1.63861	5Kb upstream	Bradi2g02435	2	5.51315e-05
2	1.63861	5Kb upstream	Bradi2g02440	2	5.51315e-05
2	1.99037	5Kb upstream	Bradi2g02816	2	6.96008e-05
2	1.99038	5Kb upstream	Bradi2g02816	2	9.21413e-05
2	1.99183	genic	Bradi2g02822	2	7.11299e-09
2	2.14522	genic	Bradi2g02976	2	3.88683e-05
2	2.14526	genic	Bradi2g02976	2	0.000131513
2	2.40387	genic	Bradi2g03260	3	0.000115023
2	2.43389	genic	Bradi2g03297	2	0.000135554
2	2.47458	genic	Bradi2g03380	3	2.98513e-05
2	2.48325	5Kb upstream	Bradi2g03390	3	6.3286e-05
2	2.5712	genic	Bradi2g03530	3	2.93611e-06
2	2.57127	genic	Bradi2g03530	3	1.15044e-06
2	2.57443	genic	Bradi2g03540	3	1.88235e-07
2	2.59498	genic	Bradi2g03567	3	4.5194e-05
2	2.59504	genic	Bradi2g03567	3	4.9012e-05
2	2.5951	genic	Bradi2g03567	3	4.20562e-06
2	2.59514	genic	Bradi2g03567	3	1.3041e-05
2	2.61949	5Kb upstream	Bradi2g03617	3	4.80219e-05
2	2.61949	5Kb upstream	Bradi2g03630	3	4.80219e-05
2	2.66288	genic	Bradi2g03717	3	2.10603e-05
2	2.70501	genic	Bradi2g03820	3	3.25504e-07
2	2.70509	genic	Bradi2g03820	3	2.79903e-05
2	2.74284	5Kb upstream	Bradi2g03860	3	1.20503e-05
2	2.74284	5Kb upstream	Bradi2g03870	3	1.20503e-05
2	2.74296	5Kb upstream	Bradi2g03860	2	7.53068e-08
2	2.74296	5Kb upstream	Bradi2g03870	2	7.53068e-08
2	2.77604	genic	Bradi2g03940	2	1.72607e-05
2	2.77723	5Kb upstream	Bradi2g03947	2	1.39168e-08
2	2.77735	5Kb upstream	Bradi2g03947	2	1.89694e-08
2	2.78494	genic	Bradi2g03947	2	0.000108768
2	2.78496	genic	Bradi2g03947	2	9.62909e-05
2	2.78499	genic	Bradi2g03947	3	3.74346e-05
2	2.84375	5Kb upstream	Bradi2g04030	3	2.49196e-07
2	2.84396	genic	Bradi2g04040	2	2.02881e-08
2	2.87856	genic	Bradi2g04100	2	1.1573e-06
2	2.87859	genic	Bradi2g04100	2	1.23306e-06
2	2.88229	genic	Bradi2g04100	3	9.00818e-05
2	2.88229	genic	Bradi2g04110	3	9.00818e-05
2	2.88339	genic	Bradi2g04110	2	4.6686e-05
2	2.88339	genic	Bradi2g04110	3	2.07528e-05
2	2.90357	genic	Bradi2g04140	3	6.7212e-07
2	2.91653	genic	Bradi2g04170	3	2.87207e-06
2	2.91655	genic	Bradi2g04170	3	2.7863e-06
2	2.91972	5Kb upstream	Bradi2g04170	3	4.96943e-08
2	2.91977	5Kb upstream	Bradi2g04170	3	3.6944e-08
2	3.1596	5Kb upstream	Bradi2g04497	1	4.69711e-07
2	3.1596	5Kb upstream	Bradi2g04520	1	4.69711e-07
2	3.56604	5Kb upstream	Bradi2g04980	2	7.27165e-05
2	3.56604	5Kb upstream	Bradi2g04990	2	7.27165e-05
2	3.62611	genic	Bradi2g05070	2	9.55382e-05
2	3.84714	genic	Bradi2g05242	2	6.35592e-05
2	4.35247	5Kb upstream	Bradi2g05840	3	2.14753e-06
2	4.43009	5Kb upstream	Bradi2g05907	3	0.00010302
2	4.43387	5Kb upstream	Bradi2g05920	3	2.01798e-06
2	4.43391	5Kb upstream	Bradi2g05920	2	5.21102e-08
2	4.43391	5Kb upstream	Bradi2g05920	3	5.24628e-05
2	4.4979	genic	Bradi2g06000	2	4.00203e-09
2	5.3432	genic	Bradi2g06970	2	1.07092e-05
2	5.77762	genic	Bradi2g07420	2	0.000117283
2	5.80977	5Kb upstream	Bradi2g07460	2	4.99306e-06
2	6.73706	5Kb upstream	Bradi2g08350	2	8.84701e-05
2	7.18618	genic	Bradi2g08860	1	1.27729e-05
2	7.18618	genic	Bradi2g08860	1	1.5394e-05
2	7.97353	genic	Bradi2g09720	1	3.19033e-07
2	9.34856	5Kb upstream	Bradi2g11140	2	1.9192e-07
2	10.0632	genic	Bradi2g11730	1	2.22624e-07
2	10.373	5Kb upstream	Bradi2g12037	2	1.01846e-08
2	10.3731	5Kb upstream	Bradi2g12037	2	8.83794e-09
2	10.3731	5Kb upstream	Bradi2g12037	2	1.24974e-08
2	10.458	genic	Bradi2g12110	1	1.19996e-05
2	10.4738	genic	Bradi2g12130	2	1.0706e-10
2	11.2072	genic	Bradi2g12830	2	2.36896e-06
2	11.8256	genic	Bradi2g13360	3	9.12218e-05
2	13.6302	5Kb upstream	Bradi2g15230	1	4.51452e-05
2	13.6303	5Kb upstream	Bradi2g15230	2	6.8574e-06
2	13.6303	5Kb upstream	Bradi2g15230	2	1.41407e-06
2	13.6745	genic	Bradi2g15300	2	9.82494e-05
2	13.9471	5Kb upstream	Bradi2g15760	3	4.87134e-06
2	13.9471	5Kb upstream	Bradi2g15767	3	4.87134e-06
2	13.9683	5Kb upstream	Bradi2g15800	2	3.45802e-06
2	14.1587	5Kb upstream	Bradi2g16010	3	9.01418e-05
2	14.1587	5Kb upstream	Bradi2g16020	3	9.01418e-05
2	14.1587	5Kb upstream	Bradi2g16030	3	9.01418e-05
2	14.1587	5Kb upstream	Bradi2g16010	3	8.07503e-05
2	14.1587	5Kb upstream	Bradi2g16020	3	8.07503e-05
2	14.1587	5Kb upstream	Bradi2g16030	3	8.07503e-05
2	14.4742	5Kb upstream	Bradi2g16420	1	3.8506e-08
2	14.7124	5Kb upstream	Bradi2g16750	2	2.47708e-05
2	14.7124	5Kb upstream	Bradi2g16750	2	2.51186e-05
2	15.9755	genic	Bradi2g17932	2	6.71972e-07
2	16.042	genic	Bradi2g18040	2	0.000127503
2	16.5826	genic	Bradi2g18690	3	6.7441e-05
2	17.0262	genic	Bradi2g19320	2	6.09148e-05
2	17.3794	5Kb upstream	Bradi2g19730	2	2.71502e-05
2	19.1592	genic	Bradi2g21780	2	1.93259e-09
2	19.7149	5Kb upstream	Bradi2g22210	2	2.55747e-05
2	19.7865	genic	Bradi2g22240	2	1.58882e-06
2	19.7865	genic	Bradi2g22240	2	1.24359e-06
2	19.7865	genic	Bradi2g22240	2	1.37164e-06
2	19.8294	genic	Bradi2g22290	2	2.99595e-07
2	19.8294	genic	Bradi2g22290	2	6.46072e-09
2	19.8296	genic	Bradi2g22290	2	3.47672e-07
2	21.8156	5Kb upstream	Bradi2g24040	2	1.52745e-06
2	22.6462	genic	Bradi2g24860	1	5.19438e-05
2	23.0267	genic	Bradi2g25120	2	9.46727e-07
2	23.3567	5Kb upstream	Bradi2g25376	2	1.78446e-08
2	23.7385	genic	Bradi2g25620	2	1.69626e-06
2	32.2903	genic	Bradi2g32277	2	2.70656e-05
2	33.1714	5Kb upstream	Bradi2g33130	1	6.16418e-09
2	33.187	genic	Bradi2g33150	2	1.48442e-05
2	33.32	5Kb upstream	Bradi2g33270	2	8.52371e-05
2	33.5631	5Kb upstream	Bradi2g33450	2	8.79425e-11
2	34.4681	genic	Bradi2g34390	1	9.66517e-06
2	34.4684	genic	Bradi2g34390	1	1.18799e-05
2	34.5372	genic	Bradi2g34450	3	9.93091e-05
2	34.8705	genic	Bradi2g34800	2	4.60243e-06
2	35.2562	genic	Bradi2g35140	2	9.52337e-05
2	36.3388	genic	Bradi2g35970	1	1.22272e-06
2	36.3388	genic	Bradi2g35970	1	1.53983e-06
2	36.8034	genic	Bradi2g36480	1	3.11211e-05
2	36.8034	genic	Bradi2g36480	1	2.45106e-05
2	36.8034	genic	Bradi2g36480	1	2.96333e-05
2	36.9109	genic	Bradi2g36590	1	2.12932e-07
2	36.9801	genic	Bradi2g36660	3	0.000128537
2	37.2394	genic	Bradi2g36840	3	6.81199e-05
2	37.8358	5Kb upstream	Bradi2g37530	3	9.44584e-07
2	37.8358	5Kb upstream	Bradi2g37530	3	1.72888e-06
2	37.8358	5Kb upstream	Bradi2g37530	3	1.43902e-06
2	38.6135	genic	Bradi2g38260	2	1.65369e-05
2	38.6135	genic	Bradi2g38260	2	1.90078e-05
2	38.6384	5Kb upstream	Bradi2g38300	2	6.70625e-07
2	38.6728	genic	Bradi2g38350	1	8.2894e-05
2	38.6728	genic	Bradi2g38350	2	0.000127229
2	38.7047	5Kb upstream	Bradi2g38390	3	4.03025e-05
2	38.7448	genic	Bradi2g38440	2	1.05908e-05
2	38.8373	genic	Bradi2g38560	1	1.377e-07
2	38.8373	genic	Bradi2g38560	3	4.09572e-05
2	39.7035	genic	Bradi2g39517	2	2.52977e-06
2	39.8188	genic	Bradi2g39670	2	1.66411e-05
2	39.8188	genic	Bradi2g39670	2	5.19803e-06
2	39.932	5Kb upstream	Bradi2g39920	3	9.71723e-06
2	39.932	5Kb upstream	Bradi2g39930	3	9.71723e-06
2	40.5807	genic	Bradi2g40450	2	2.19766e-06
2	40.6762	genic	Bradi2g40507	2	1.71621e-05
2	40.736	genic	Bradi2g40530	1	1.83311e-07
2	41.4099	genic	Bradi2g41117	3	4.89881e-09
2	41.4495	genic	Bradi2g41180	3	2.95919e-06
2	42.8683	genic	Bradi2g42400	2	2.04732e-05
2	43.5738	genic	Bradi2g43087	1	4.42857e-06
2	43.5775	genic	Bradi2g43087	1	3.36534e-06
2	46.1723	genic	Bradi2g45740	2	8.10835e-05
2	46.7966	5Kb upstream	Bradi2g46340	3	4.55967e-05
2	47.6752	5Kb upstream	Bradi2g47310	2	7.97309e-07
2	47.6752	5Kb upstream	Bradi2g47320	2	7.97309e-07
2	47.6752	5Kb upstream	Bradi2g47330	2	7.97309e-07
2	47.7126	genic	Bradi2g47347	2	7.35339e-05
2	47.7126	genic	Bradi2g47347	2	1.14479e-05
2	47.7127	genic	Bradi2g47347	2	1.69025e-05
2	48.3425	genic	Bradi2g47980	2	2.20138e-06
2	48.3579	genic	Bradi2g48010	2	4.98069e-06
2	48.7999	genic	Bradi2g48530	2	2.23477e-06
2	48.8061	genic	Bradi2g48547	2	1.91763e-08
2	48.8537	genic	Bradi2g48597	2	4.11839e-08
2	49.8465	genic	Bradi2g49817	2	5.12243e-07
2	49.8466	genic	Bradi2g49817	2	7.38346e-07
2	49.8466	genic	Bradi2g49817	2	6.34951e-07
2	50.2071	genic	Bradi2g50270	2	9.74249e-11
2	50.2071	genic	Bradi2g50280	2	9.74249e-11
2	50.6295	5Kb upstream	Bradi2g50940	2	3.87629e-06
2	50.6295	5Kb upstream	Bradi2g50960	2	3.87629e-06
2	50.6554	5Kb upstream	Bradi2g50967	2	8.48707e-06
2	50.7071	genic	Bradi2g51040	2	8.54689e-06
2	50.7071	genic	Bradi2g51040	2	4.45449e-08
2	51.5546	genic	Bradi2g52030	2	8.17079e-05
2	52.0222	genic	Bradi2g52730	2	1.71167e-09
2	52.0225	genic	Bradi2g52730	2	2.86089e-09
2	52.0273	genic	Bradi2g52740	2	2.09654e-07
2	52.0315	genic	Bradi2g52760	2	2.50714e-09
2	52.0373	genic	Bradi2g52770	2	1.17009e-06
2	52.109	genic	Bradi2g52840	2	2.58015e-06
2	52.1829	5Kb upstream	Bradi2g52920	2	9.80029e-07
2	52.1829	5Kb upstream	Bradi2g52940	2	9.80029e-07
2	52.2806	5Kb upstream	Bradi2g53050	2	2.78782e-06
2	52.3385	genic	Bradi2g53140	2	1.93416e-07
2	52.8689	5Kb upstream	Bradi2g53770	2	1.62803e-05
2	52.9655	genic	Bradi2g53960	2	3.04908e-07
2	53.5412	genic	Bradi2g54710	2	4.3506e-10
2	53.7185	5Kb upstream	Bradi2g54940	2	5.39139e-05
2	54.0842	genic	Bradi2g55460	2	1.11572e-07
2	54.0855	genic	Bradi2g55460	2	1.63675e-06
2	54.0855	genic	Bradi2g55460	2	2.3316e-05
2	54.0888	genic	Bradi2g55460	2	2.08958e-07
2	54.0953	genic	Bradi2g55477	2	4.31671e-07
2	54.1033	genic	Bradi2g55477	2	1.30085e-10
2	54.1034	genic	Bradi2g55477	2	1.13707e-07
2	54.1035	genic	Bradi2g55477	2	9.62715e-08
2	54.113	5Kb upstream	Bradi2g55490	2	7.95429e-05
2	54.4507	5Kb upstream	Bradi2g55980	2	1.45889e-05
2	54.4507	5Kb upstream	Bradi2g55980	3	3.89103e-06
2	54.5296	genic	Bradi2g56110	3	9.74043e-05
2	54.5365	genic	Bradi2g56120	3	2.16545e-05
2	54.5425	5Kb upstream	Bradi2g56130	2	9.14291e-06
2	56.4385	5Kb upstream	Bradi2g58616	2	2.70279e-05
2	56.4385	5Kb upstream	Bradi2g58622	2	2.70279e-05
2	56.4733	genic	Bradi2g58660	2	4.48091e-05
2	56.9278	5Kb upstream	Bradi2g59150	2	7.90693e-05
2	56.9279	genic	Bradi2g59160	2	8.88823e-05
2	57.028	genic	Bradi2g59280	2	2.05865e-05
2	58.4551	genic	Bradi2g61310	2	5.15056e-05
2	59.0828	genic	Bradi2g62460	2	6.6053e-05
3	0.601454	genic	Bradi3g01030	2	3.03197e-07
3	0.612129	5Kb upstream	Bradi3g01037	2	7.56369e-05
3	0.612129	5Kb upstream	Bradi3g01050	2	7.56369e-05
3	0.776649	5Kb upstream	Bradi3g01240	2	1.39583e-05
3	0.776727	5Kb upstream	Bradi3g01240	2	0.000121991
3	1.39489	genic	Bradi3g02340	2	8.88718e-05
3	1.9534	genic	Bradi3g03060	2	2.66191e-08
3	1.95348	genic	Bradi3g03060	2	3.80532e-05
3	2.25245	genic	Bradi3g03467	3	1.56351e-06
3	2.25882	genic	Bradi3g03480	2	9.80715e-06
3	2.25887	genic	Bradi3g03480	2	6.2957e-06
3	2.263	5Kb upstream	Bradi3g03490	3	7.41267e-09
3	2.26319	5Kb upstream	Bradi3g03490	1	0.000118963
3	2.28311	genic	Bradi3g03510	1	1.49832e-05
3	2.28311	genic	Bradi3g03510	2	6.04732e-05
3	2.28311	genic	Bradi3g03510	3	9.18628e-06
3	2.359	genic	Bradi3g03570	2	3.54865e-08
3	2.359	genic	Bradi3g03570	3	1.03437e-09
3	2.65436	5Kb upstream	Bradi3g03900	2	4.04114e-08
3	2.65481	5Kb upstream	Bradi3g03900	2	9.59321e-10
3	2.69264	genic	Bradi3g03970	2	1.25871e-05
3	2.79551	5Kb upstream	Bradi3g04110	2	2.12706e-06
3	2.87634	genic	Bradi3g04200	2	0.000107852
3	2.87634	genic	Bradi3g04200	2	0.000122428
3	2.95485	genic	Bradi3g04300	2	4.52665e-07
3	2.95486	genic	Bradi3g04300	2	2.89774e-07
3	2.95486	genic	Bradi3g04300	2	3.15825e-07
3	2.95486	genic	Bradi3g04300	2	4.40935e-07
3	2.95487	genic	Bradi3g04300	2	3.51598e-07
3	2.95497	genic	Bradi3g04300	2	5.12642e-07
3	2.95497	genic	Bradi3g04300	3	1.6703e-05
3	2.99632	genic	Bradi3g04387	2	1.18631e-07
3	2.99956	genic	Bradi3g04387	3	8.01575e-05
3	3.17801	5Kb upstream	Bradi3g04620	2	3.35494e-05
3	3.17801	5Kb upstream	Bradi3g04640	2	3.35494e-05
3	3.20104	genic	Bradi3g04670	2	7.54425e-05
3	3.2831	genic	Bradi3g04790	1	0.000125241
3	3.2831	genic	Bradi3g04790	2	8.88828e-08
3	3.37169	5Kb upstream	Bradi3g04920	2	7.8952e-07
3	3.37708	genic	Bradi3g04920	2	2.03378e-06
3	3.55013	genic	Bradi3g05100	2	2.05297e-05
3	3.91501	genic	Bradi3g05540	2	9.78736e-10
3	3.94786	genic	Bradi3g05590	2	1.66097e-06
3	3.96665	genic	Bradi3g05620	2	1.60012e-05
3	4.0699	genic	Bradi3g05720	2	5.6874e-06
3	4.06995	genic	Bradi3g05720	2	6.34068e-06
3	4.11221	genic	Bradi3g05780	3	1.97223e-05
3	4.48428	genic	Bradi3g06210	2	1.3548e-05
3	5.62008	5Kb upstream	Bradi3g07470	2	1.19032e-07
3	5.62997	5Kb upstream	Bradi3g07480	2	5.85735e-05
3	5.64999	genic	Bradi3g07490	2	3.2244e-07
3	5.71352	genic	Bradi3g07550	2	2.17546e-07
3	6.30295	genic	Bradi3g08110	1	5.2813e-05
3	6.30295	genic	Bradi3g08110	2	9.4986e-05
3	6.79894	genic	Bradi3g08647	2	4.79923e-08
3	6.93912	5Kb upstream	Bradi3g08820	2	3.91951e-06
3	6.94681	genic	Bradi3g08840	2	6.16126e-07
3	6.94684	genic	Bradi3g08840	2	8.86104e-07
3	7.0721	genic	Bradi3g08967	2	4.93821e-09
3	7.11385	genic	Bradi3g09010	2	1.13326e-05
3	7.14769	genic	Bradi3g09050	2	3.12327e-08
3	7.14776	genic	Bradi3g09050	2	3.92527e-08
3	7.5761	genic	Bradi3g09460	2	1.73244e-05
3	8.27137	5Kb upstream	Bradi3g10120	2	9.1517e-05
3	8.27137	5Kb upstream	Bradi3g10127	2	9.1517e-05
3	8.27144	5Kb upstream	Bradi3g10120	2	0.000108902
3	8.27144	5Kb upstream	Bradi3g10127	2	0.000108902
3	8.32182	genic	Bradi3g10180	2	0.000124733
3	8.36521	genic	Bradi3g10230	3	9.15944e-05
3	8.38443	genic	Bradi3g10240	2	3.04936e-08
3	8.39275	genic	Bradi3g10250	1	1.03296e-05
3	8.39275	genic	Bradi3g10250	2	1.02749e-08
3	8.49962	genic	Bradi3g10320	3	7.09619e-05
3	8.50923	genic	Bradi3g10330	3	4.71356e-08
3	8.50929	genic	Bradi3g10330	3	4.49051e-08
3	8.50985	genic	Bradi3g10330	3	8.42823e-06
3	8.51756	genic	Bradi3g10340	3	5.39804e-05
3	8.61261	genic	Bradi3g10416	3	0.000133344
3	8.62575	genic	Bradi3g10430	3	1.02207e-05
3	8.65285	genic	Bradi3g10470	3	9.25363e-05
3	8.65288	genic	Bradi3g10470	3	2.4138e-05
3	8.73945	genic	Bradi3g10560	3	1.1776e-07
3	8.7941	5Kb upstream	Bradi3g10600	3	1.33579e-05
3	8.80882	genic	Bradi3g10620	1	7.75531e-05
3	8.80945	5Kb upstream	Bradi3g10620	3	0.00010258
3	8.89751	5Kb upstream	Bradi3g10680	3	4.3901e-05
3	8.89751	5Kb upstream	Bradi3g10690	3	4.3901e-05
3	8.91407	genic	Bradi3g10710	3	2.39571e-05
3	8.92871	genic	Bradi3g10730	3	1.55625e-05
3	8.94554	5Kb upstream	Bradi3g10737	3	4.72463e-06
3	8.94954	genic	Bradi3g10750	3	1.09412e-07
3	8.95171	5Kb upstream	Bradi3g10750	3	7.51004e-05
3	8.95171	5Kb upstream	Bradi3g10760	3	7.51004e-05
3	8.95171	5Kb upstream	Bradi3g10770	3	7.51004e-05
3	8.96372	genic	Bradi3g10770	3	7.55184e-05
3	9.10637	genic	Bradi3g10860	3	5.30559e-09
3	9.11553	5Kb upstream	Bradi3g10870	3	2.72783e-09
3	9.1156	5Kb upstream	Bradi3g10870	3	6.77829e-09
3	9.11562	5Kb upstream	Bradi3g10870	3	3.39583e-10
3	9.17198	genic	Bradi3g10920	3	5.17982e-09
3	9.17578	genic	Bradi3g10920	3	6.00871e-08
3	9.17594	genic	Bradi3g10920	3	1.12547e-06
3	9.21044	5Kb upstream	Bradi3g10937	3	1.50163e-05
3	9.3583	genic	Bradi3g11020	3	0.000128926
3	10.0095	genic	Bradi3g11540	1	8.69486e-06
3	12.1246	genic	Bradi3g13620	2	9.02162e-05
3	12.2019	5Kb upstream	Bradi3g13720	1	0.000100194
3	12.559	genic	Bradi3g14120	2	5.64712e-05
3	12.7614	genic	Bradi3g14320	2	9.39548e-05
3	13.2933	genic	Bradi3g15000	2	8.55531e-06
3	13.3083	genic	Bradi3g15027	2	2.4016e-06
3	13.472	genic	Bradi3g15140	2	3.42545e-07
3	13.472	genic	Bradi3g15140	2	3.6594e-07
3	13.543	genic	Bradi3g15270	2	7.34388e-06
3	13.6461	5Kb upstream	Bradi3g15340	2	3.00557e-05
3	13.6461	5Kb upstream	Bradi3g15340	2	4.87003e-07
3	13.8334	genic	Bradi3g15570	2	5.13157e-07
3	13.8396	genic	Bradi3g15580	2	0.000100851
3	13.8398	genic	Bradi3g15580	2	9.93629e-06
3	13.8932	genic	Bradi3g15607	2	2.67818e-05
3	13.8944	genic	Bradi3g15607	2	9.06197e-05
3	13.8955	genic	Bradi3g15607	2	3.9596e-05
3	13.9088	genic	Bradi3g15620	2	2.64821e-05
3	14.2426	genic	Bradi3g16070	2	8.95956e-06
3	14.2428	genic	Bradi3g16070	2	3.7799e-05
3	14.2443	genic	Bradi3g16070	2	3.94339e-06
3	14.2453	5Kb upstream	Bradi3g16070	2	2.10885e-06
3	14.2453	5Kb upstream	Bradi3g16080	2	2.10885e-06
3	14.2494	genic	Bradi3g16080	2	1.53559e-06
3	20.1405	genic	Bradi3g21127	1	6.04161e-05
3	20.5493	genic	Bradi3g21460	3	2.35017e-05
3	20.7185	5Kb upstream	Bradi3g21567	1	5.12849e-05
3	21.1883	genic	Bradi3g22070	2	2.76199e-09
3	22.1231	genic	Bradi3g22870	2	9.07268e-05
3	24.3502	genic	Bradi3g24690	1	7.27284e-06
3	24.3502	genic	Bradi3g24690	2	5.44948e-05
3	25.9161	5Kb upstream	Bradi3g25600	3	7.87649e-06
3	27.4396	genic	Bradi3g26680	3	1.11377e-05
3	28.4302	genic	Bradi3g27470	1	1.74448e-07
3	28.6277	genic	Bradi3g27600	2	2.34671e-05
3	29.0211	5Kb upstream	Bradi3g27852	1	1.08284e-06
3	29.941	genic	Bradi3g28560	1	2.06092e-07
3	29.941	genic	Bradi3g28560	3	5.13552e-07
3	30.1303	genic	Bradi3g28690	1	1.12328e-06
3	30.1304	genic	Bradi3g28690	1	1.54523e-06
3	30.8538	5Kb upstream	Bradi3g29007	1	4.50802e-05
3	30.8538	5Kb upstream	Bradi3g29007	1	4.95239e-05
3	32.8147	genic	Bradi3g30640	2	3.42145e-05
3	33.6085	genic	Bradi3g31460	2	3.81919e-06
3	33.8866	5Kb upstream	Bradi3g31620	2	9.60728e-08
3	34.5518	genic	Bradi3g32247	2	8.55227e-05
3	35.8716	genic	Bradi3g33510	1	5.68265e-05
3	36.7141	genic	Bradi3g34280	2	5.56761e-10
3	36.7751	5Kb upstream	Bradi3g34360	3	0.000104304
3	36.7751	5Kb upstream	Bradi3g34370	3	0.000104304
3	36.8894	genic	Bradi3g34510	2	4.7329e-06
3	36.9204	genic	Bradi3g34557	2	4.30662e-05
3	36.9204	genic	Bradi3g34557	2	3.5587e-05
3	36.9206	genic	Bradi3g34557	2	4.35991e-11
3	36.9249	genic	Bradi3g34567	2	0.000123031
3	36.9249	genic	Bradi3g34567	2	0.000113817
3	37.2901	5Kb upstream	Bradi3g34900	1	1.16028e-06
3	37.573	genic	Bradi3g35280	2	9.88177e-07
3	37.5867	5Kb upstream	Bradi3g35300	2	9.17019e-05
3	38.7717	genic	Bradi3g36430	3	1.098e-05
3	39.3	5Kb upstream	Bradi3g36960	1	1.5895e-06
3	40.2657	genic	Bradi3g37710	2	2.91515e-05
3	40.4601	5Kb upstream	Bradi3g37940	2	2.28202e-05
3	40.7938	5Kb upstream	Bradi3g38260	2	2.10582e-05
3	41.0442	genic	Bradi3g38560	2	3.71615e-08
3	41.2533	5Kb upstream	Bradi3g38770	2	4.67526e-08
3	41.2533	5Kb upstream	Bradi3g38777	2	4.67526e-08
3	41.2533	5Kb upstream	Bradi3g38790	2	4.67526e-08
3	41.4539	5Kb upstream	Bradi3g39050	2	1.14859e-07
3	41.4539	5Kb upstream	Bradi3g39060	2	1.14859e-07
3	41.5542	5Kb upstream	Bradi3g39170	2	1.5406e-05
3	41.5542	5Kb upstream	Bradi3g39177	2	1.5406e-05
3	41.5618	genic	Bradi3g39197	2	5.67864e-09
3	41.5722	5Kb upstream	Bradi3g39220	2	3.49584e-05
3	41.6079	genic	Bradi3g39270	2	2.90276e-08
3	41.6484	genic	Bradi3g39310	2	4.03174e-13
3	41.6524	5Kb upstream	Bradi3g39310	1	4.82738e-05
3	41.6525	5Kb upstream	Bradi3g39310	2	2.93704e-09
3	41.6558	genic	Bradi3g39320	2	9.88118e-14
3	41.6558	genic	Bradi3g39320	2	1.21699e-08
3	41.7014	5Kb upstream	Bradi3g39420	3	2.06596e-07
3	41.7014	5Kb upstream	Bradi3g39420	3	2.23015e-07
3	41.733	genic	Bradi3g39467	2	2.42864e-10
3	41.7417	5Kb upstream	Bradi3g39467	2	1.41149e-10
3	41.7417	5Kb upstream	Bradi3g39467	2	1.74226e-10
3	41.7554	genic	Bradi3g39490	2	4.78377e-11
3	41.7642	genic	Bradi3g39500	3	7.62425e-07
3	41.8023	genic	Bradi3g39550	3	5.04375e-05
3	41.8349	genic	Bradi3g39600	3	4.82496e-06
3	41.8349	genic	Bradi3g39600	3	4.7962e-06
3	41.8671	5Kb upstream	Bradi3g39630	3	8.95568e-05
3	41.8671	5Kb upstream	Bradi3g39640	3	8.95568e-05
3	41.8724	genic	Bradi3g39650	3	4.64704e-05
3	41.8724	genic	Bradi3g39650	3	9.59968e-05
3	41.9341	genic	Bradi3g39700	3	9.21007e-05
3	41.9355	5Kb upstream	Bradi3g39700	3	4.83285e-05
3	41.9355	5Kb upstream	Bradi3g39700	3	4.80968e-05
3	41.9355	5Kb upstream	Bradi3g39700	3	4.3936e-05
3	41.9355	5Kb upstream	Bradi3g39700	3	5.20248e-05
3	41.9355	5Kb upstream	Bradi3g39700	3	5.17947e-05
3	41.9442	5Kb upstream	Bradi3g39720	3	1.18442e-05
3	41.986	5Kb upstream	Bradi3g39750	3	0.000106883
3	41.986	5Kb upstream	Bradi3g39760	3	0.000106883
3	41.9876	5Kb upstream	Bradi3g39750	3	7.79384e-06
3	41.9876	5Kb upstream	Bradi3g39760	3	7.79384e-06
3	41.9877	5Kb upstream	Bradi3g39750	3	3.22388e-06
3	41.9877	5Kb upstream	Bradi3g39760	3	3.22388e-06
3	42.6456	genic	Bradi3g40437	2	1.03204e-05
3	42.6456	genic	Bradi3g40437	3	3.37389e-06
3	42.6752	genic	Bradi3g40520	3	8.9628e-08
3	42.7454	5Kb upstream	Bradi3g40595	3	2.86496e-05
3	42.7455	5Kb upstream	Bradi3g40595	3	3.32993e-05
3	43.1582	genic	Bradi3g41200	2	0.000111445
3	43.212	5Kb upstream	Bradi3g41260	2	8.47927e-05
3	43.2493	5Kb upstream	Bradi3g41290	1	3.37682e-07
3	43.25	5Kb upstream	Bradi3g41290	1	2.10337e-05
3	43.25	5Kb upstream	Bradi3g41290	2	4.149e-05
3	43.265	genic	Bradi3g41310	1	1.28094e-05
3	43.2695	5Kb upstream	Bradi3g41310	3	2.04068e-06
3	43.2695	5Kb upstream	Bradi3g41320	3	2.04068e-06
3	43.2695	5Kb upstream	Bradi3g41330	3	2.04068e-06
3	43.273	genic	Bradi3g41320	3	2.61925e-08
3	43.3442	genic	Bradi3g41390	2	2.11017e-07
3	44.0083	genic	Bradi3g42340	1	1.49053e-08
3	44.0832	5Kb upstream	Bradi3g42530	1	9.19595e-10
3	44.0832	5Kb upstream	Bradi3g42540	1	9.19595e-10
3	44.0832	5Kb upstream	Bradi3g42550	1	9.19595e-10
3	44.0832	5Kb upstream	Bradi3g42560	1	9.19595e-10
3	44.0832	5Kb upstream	Bradi3g42530	2	0.000106753
3	44.0832	5Kb upstream	Bradi3g42540	2	0.000106753
3	44.0832	5Kb upstream	Bradi3g42550	2	0.000106753
3	44.0832	5Kb upstream	Bradi3g42560	2	0.000106753
3	44.0832	5Kb upstream	Bradi3g42530	3	1.6082e-09
3	44.0832	5Kb upstream	Bradi3g42540	3	1.6082e-09
3	44.0832	5Kb upstream	Bradi3g42550	3	1.6082e-09
3	44.0832	5Kb upstream	Bradi3g42560	3	1.6082e-09
3	44.1427	genic	Bradi3g42657	1	2.14271e-05
3	44.1427	genic	Bradi3g42657	2	6.75631e-05
3	44.1427	genic	Bradi3g42657	3	8.51897e-05
3	44.1782	genic	Bradi3g42700	3	5.90773e-05
3	44.193	5Kb upstream	Bradi3g42730	3	5.15745e-08
3	44.1981	genic	Bradi3g42730	3	0.000129097
3	44.2317	genic	Bradi3g42780	3	3.00119e-05
3	44.2479	genic	Bradi3g42830	2	0.000106717
3	44.248	genic	Bradi3g42830	2	2.38947e-05
3	44.248	genic	Bradi3g42837	2	2.38947e-05
3	44.779	genic	Bradi3g43350	2	9.84966e-07
3	44.7928	genic	Bradi3g43350	2	1.1075e-06
3	46.0817	genic	Bradi3g44290	2	3.59788e-05
3	46.1836	genic	Bradi3g44370	2	3.6309e-05
3	46.5474	genic	Bradi3g44570	2	1.2385e-05
3	46.8183	genic	Bradi3g44867	3	9.84788e-05
3	46.9718	genic	Bradi3g45040	3	5.49162e-05
3	47.065	5Kb upstream	Bradi3g45150	3	6.08101e-05
3	47.1577	genic	Bradi3g45200	3	1.83587e-06
3	47.1726	genic	Bradi3g45210	3	0.000101393
3	47.2511	genic	Bradi3g45280	3	5.34699e-06
3	47.2715	5Kb upstream	Bradi3g45310	3	8.88591e-06
3	47.5042	genic	Bradi3g45450	3	5.4751e-07
3	47.5175	genic	Bradi3g45470	3	1.68252e-05
3	47.5193	genic	Bradi3g45470	3	7.24416e-06
3	47.5193	genic	Bradi3g45470	3	3.15446e-05
3	47.5193	genic	Bradi3g45470	3	2.72617e-05
3	47.5562	genic	Bradi3g45515	3	8.49476e-05
3	47.5563	genic	Bradi3g45515	3	8.00757e-05
3	47.5576	genic	Bradi3g45515	3	4.24913e-05
3	47.5576	genic	Bradi3g45515	3	1.71592e-05
3	47.9032	genic	Bradi3g45950	1	1.24795e-06
3	48.196	genic	Bradi3g46340	2	1.38283e-09
3	48.1961	genic	Bradi3g46340	2	3.51162e-09
3	48.1991	5Kb upstream	Bradi3g46350	2	2.3983e-07
3	48.1991	5Kb upstream	Bradi3g46350	2	5.47603e-05
3	48.4065	genic	Bradi3g46590	2	1.72372e-08
3	48.4066	genic	Bradi3g46590	2	1.41665e-10
3	48.5058	genic	Bradi3g46720	2	2.2548e-05
3	48.6384	5Kb upstream	Bradi3g46910	1	3.10389e-06
3	48.6384	5Kb upstream	Bradi3g46910	2	3.69726e-05
3	48.6621	genic	Bradi3g46920	1	4.05034e-05
3	48.6621	genic	Bradi3g46920	2	1.97014e-05
3	48.6803	genic	Bradi3g46930	1	5.29682e-08
3	48.8544	genic	Bradi3g47127	2	5.01664e-07
3	49.4824	genic	Bradi3g47920	2	3.63519e-06
3	49.6278	5Kb upstream	Bradi3g48080	1	6.43308e-05
3	49.6278	5Kb upstream	Bradi3g48090	1	6.43308e-05
3	49.6278	5Kb upstream	Bradi3g48110	1	6.43308e-05
3	49.7057	5Kb upstream	Bradi3g48220	3	4.4372e-05
3	49.7057	5Kb upstream	Bradi3g48230	3	4.4372e-05
3	49.7481	5Kb upstream	Bradi3g48280	3	1.28834e-05
3	50.271	genic	Bradi3g48830	2	2.80144e-05
3	50.2712	genic	Bradi3g48830	3	2.39277e-06
3	50.3067	5Kb upstream	Bradi3g48860	2	2.55254e-05
3	50.3489	5Kb upstream	Bradi3g48930	2	0.000109121
3	50.365	5Kb upstream	Bradi3g48950	1	1.1872e-05
3	50.365	5Kb upstream	Bradi3g48950	1	7.40404e-06
3	50.3854	genic	Bradi3g48970	3	4.76496e-05
3	50.5255	genic	Bradi3g49150	3	7.82898e-05
3	50.9653	genic	Bradi3g49687	1	0.0001314
3	50.9653	genic	Bradi3g49687	2	1.21006e-05
3	51.3237	genic	Bradi3g50110	2	2.58639e-06
3	51.3338	genic	Bradi3g50130	2	7.34989e-06
3	51.5957	5Kb upstream	Bradi3g50370	2	8.09179e-05
3	51.928	genic	Bradi3g50840	2	2.76807e-07
3	52.3042	5Kb upstream	Bradi3g51207	2	3.52189e-05
3	52.3211	5Kb upstream	Bradi3g51230	2	4.74945e-05
3	52.5031	genic	Bradi3g51480	2	5.53696e-11
3	52.5037	genic	Bradi3g51480	1	3.69389e-06
3	52.5037	genic	Bradi3g51480	1	3.62214e-06
3	52.6395	genic	Bradi3g51590	2	1.66734e-06
3	52.661	5Kb upstream	Bradi3g51610	3	0.000108348
3	52.6611	5Kb upstream	Bradi3g51610	3	0.000117316
3	52.6611	5Kb upstream	Bradi3g51610	3	0.000121491
3	52.7547	genic	Bradi3g51720	3	2.07281e-06
3	53.6929	5Kb upstream	Bradi3g52862	1	9.61434e-09
3	53.8307	5Kb upstream	Bradi3g53047	2	7.65279e-09
3	55.1555	5Kb upstream	Bradi3g54740	2	1.56172e-05
3	55.6923	5Kb upstream	Bradi3g55450	2	2.6488e-07
3	55.6923	5Kb upstream	Bradi3g55470	2	2.6488e-07
3	55.7062	genic	Bradi3g55480	2	7.0291e-05
3	55.7575	genic	Bradi3g55530	2	2.67812e-07
3	55.8881	5Kb upstream	Bradi3g55740	2	5.5329e-05
3	56.6509	genic	Bradi3g56950	1	2.37425e-12
3	56.7477	5Kb upstream	Bradi3g57087	2	1.65799e-05
3	56.7751	5Kb upstream	Bradi3g57110	1	5.16523e-06
3	56.7751	5Kb upstream	Bradi3g57120	1	5.16523e-06
3	56.9394	5Kb upstream	Bradi3g57280	3	9.87834e-05
3	56.9394	5Kb upstream	Bradi3g57290	3	9.87834e-05
3	56.9395	5Kb upstream	Bradi3g57280	3	0.000129485
3	56.9395	5Kb upstream	Bradi3g57290	3	0.000129485
3	57.1081	5Kb upstream	Bradi3g57490	2	0.000131285
3	57.3232	5Kb upstream	Bradi3g57610	3	7.86515e-05
3	57.3244	5Kb upstream	Bradi3g57610	3	2.13522e-05
3	57.3244	5Kb upstream	Bradi3g57610	1	2.18751e-06
3	57.3245	5Kb upstream	Bradi3g57610	1	1.94637e-05
3	57.327	genic	Bradi3g57610	1	1.53327e-05
3	57.327	genic	Bradi3g57610	1	1.6057e-05
3	58.7338	5Kb upstream	Bradi3g59607	1	9.8245e-05
3	59.1282	genic	Bradi3g60110	3	8.20951e-05
3	59.2357	genic	Bradi3g60220	1	6.01478e-05
3	59.3053	genic	Bradi3g60330	2	9.80777e-05
3	59.3053	genic	Bradi3g60330	3	0.000113634
3	59.3066	5Kb upstream	Bradi3g60337	1	2.13477e-07
3	59.3068	5Kb upstream	Bradi3g60337	1	2.68847e-07
3	59.3068	5Kb upstream	Bradi3g60337	1	5.43942e-05
3	59.3395	genic	Bradi3g60387	2	2.83491e-11
3	59.6101	genic	Bradi3g60790	2	2.24556e-05
3	59.6806	5Kb upstream	Bradi3g60940	2	2.21339e-05
3	59.7869	genic	Bradi3g61060	2	1.57069e-10
3	59.787	genic	Bradi3g61060	2	4.37993e-05
3	59.8025	5Kb upstream	Bradi3g61076	2	1.99076e-05
4	0.419066	5Kb upstream	Bradi4g00820	1	0.000120721
4	0.41921	5Kb upstream	Bradi4g00820	1	1.57093e-05
4	1.28743	genic	Bradi4g01960	2	1.30076e-07
4	1.36962	genic	Bradi4g02100	2	1.26345e-08
4	1.40429	5Kb upstream	Bradi4g02140	2	1.18555e-07
4	1.40429	5Kb upstream	Bradi4g02150	2	1.18555e-07
4	1.48659	genic	Bradi4g02287	2	0.000103168
4	1.92704	5Kb upstream	Bradi4g02660	2	1.00687e-05
4	2.16451	genic	Bradi4g02920	2	2.6951e-06
4	2.16454	genic	Bradi4g02920	2	2.9863e-09
4	2.16956	5Kb upstream	Bradi4g02920	2	1.33462e-08
4	2.16959	5Kb upstream	Bradi4g02920	2	1.17118e-08
4	2.16967	5Kb upstream	Bradi4g02920	2	3.80825e-08
4	2.16968	5Kb upstream	Bradi4g02920	2	5.2441e-08
4	2.17496	5Kb upstream	Bradi4g02930	2	8.27908e-06
4	2.22785	5Kb upstream	Bradi4g02990	2	3.46154e-07
4	2.22877	5Kb upstream	Bradi4g02990	2	3.67021e-07
4	2.46082	genic	Bradi4g03107	2	9.52958e-07
4	2.46923	5Kb upstream	Bradi4g03121	2	0.000105317
4	2.55015	genic	Bradi4g03197	2	4.94794e-07
4	2.55024	genic	Bradi4g03197	2	2.38428e-05
4	2.55029	genic	Bradi4g03197	2	1.17031e-06
4	2.5503	genic	Bradi4g03197	2	9.67669e-07
4	2.57748	5Kb upstream	Bradi4g03240	2	2.61344e-12
4	2.69072	genic	Bradi4g03350	2	3.97868e-05
4	3.13325	5Kb upstream	Bradi4g03890	2	0.000120323
4	3.18515	5Kb upstream	Bradi4g03930	2	1.89931e-06
4	3.2517	genic	Bradi4g04010	2	4.02968e-08
4	3.78627	5Kb upstream	Bradi4g04590	2	3.93911e-07
4	3.78627	5Kb upstream	Bradi4g04600	2	3.93911e-07
4	3.8727	5Kb upstream	Bradi4g04690	2	6.72031e-05
4	3.8727	5Kb upstream	Bradi4g04710	2	6.72031e-05
4	4.01615	5Kb upstream	Bradi4g04910	2	2.22724e-05
4	4.01615	5Kb upstream	Bradi4g04917	2	2.22724e-05
4	4.01615	5Kb upstream	Bradi4g04910	2	2.08586e-05
4	4.01615	5Kb upstream	Bradi4g04917	2	2.08586e-05
4	4.22317	genic	Bradi4g05130	2	1.20299e-05
4	4.22327	genic	Bradi4g05130	2	1.39517e-05
4	4.22328	genic	Bradi4g05130	2	1.2254e-05
4	4.22652	genic	Bradi4g05140	2	5.50411e-06
4	4.3064	genic	Bradi4g05240	2	1.70562e-10
4	4.30642	genic	Bradi4g05240	2	2.71329e-10
4	4.38392	genic	Bradi4g05310	2	4.49638e-10
4	4.384	genic	Bradi4g05310	2	6.65068e-10
4	4.38428	genic	Bradi4g05310	2	4.08192e-09
4	4.38893	genic	Bradi4g05317	2	2.38065e-11
4	4.39358	genic	Bradi4g05317	2	5.25052e-11
4	4.39362	genic	Bradi4g05317	2	7.81088e-12
4	4.39364	genic	Bradi4g05317	2	3.94135e-11
4	4.39367	genic	Bradi4g05317	2	1.31374e-09
4	4.44683	genic	Bradi4g05380	2	1.62573e-14
4	4.47956	5Kb upstream	Bradi4g05410	2	1.77803e-09
4	4.47957	5Kb upstream	Bradi4g05410	2	4.67094e-13
4	4.65233	5Kb upstream	Bradi4g05540	2	6.55306e-06
4	4.65239	5Kb upstream	Bradi4g05540	2	3.37119e-10
4	4.65278	5Kb upstream	Bradi4g05540	2	4.31955e-10
4	4.69317	genic	Bradi4g05610	2	8.42735e-07
4	4.69323	genic	Bradi4g05610	2	1.68855e-09
4	4.75864	genic	Bradi4g05700	2	5.50907e-09
4	4.75865	genic	Bradi4g05700	2	6.47168e-07
4	4.75872	genic	Bradi4g05700	2	2.66966e-08
4	4.77787	5Kb upstream	Bradi4g05730	2	0.000124953
4	4.77787	5Kb upstream	Bradi4g05735	2	0.000124953
4	4.86797	genic	Bradi4g05870	1	3.18569e-05
4	5.39884	genic	Bradi4g06420	1	1.45444e-05
4	5.59242	5Kb upstream	Bradi4g06695	3	3.19584e-05
4	5.59242	5Kb upstream	Bradi4g06700	3	3.19584e-05
4	5.886	genic	Bradi4g07027	3	5.3349e-05
4	5.89672	genic	Bradi4g07050	3	2.78309e-05
4	6.12093	genic	Bradi4g07210	2	6.5789e-06
4	6.26419	genic	Bradi4g07380	2	2.97182e-06
4	6.26421	genic	Bradi4g07380	2	2.39161e-06
4	6.82587	genic	Bradi4g07930	1	7.5068e-05
4	6.82587	genic	Bradi4g07930	3	2.26575e-06
4	7.17652	genic	Bradi4g08187	1	1.66177e-09
4	7.17652	genic	Bradi4g08187	2	6.64409e-05
4	7.17652	genic	Bradi4g08187	3	8.8353e-05
4	7.58371	genic	Bradi4g08510	2	3.73333e-05
4	7.6329	genic	Bradi4g08527	2	9.79848e-06
4	7.63298	genic	Bradi4g08527	2	5.75949e-06
4	7.66468	genic	Bradi4g08550	3	4.37714e-05
4	7.68318	genic	Bradi4g08567	2	1.69513e-05
4	7.74219	5Kb upstream	Bradi4g08640	2	1.48854e-05
4	7.82022	5Kb upstream	Bradi4g08707	2	1.5827e-06
4	7.8686	5Kb upstream	Bradi4g08740	1	1.51828e-05
4	7.8686	5Kb upstream	Bradi4g08740	2	3.39863e-06
4	7.94787	genic	Bradi4g08810	2	3.07261e-08
4	8.49919	5Kb upstream	Bradi4g09180	2	1.54346e-06
4	8.49919	5Kb upstream	Bradi4g09190	2	1.54346e-06
4	8.5014	5Kb upstream	Bradi4g09190	2	9.90496e-06
4	8.73862	genic	Bradi4g09477	3	6.258e-08
4	8.73867	genic	Bradi4g09477	3	2.10546e-11
4	8.74296	5Kb upstream	Bradi4g09477	3	3.62547e-06
4	8.74296	5Kb upstream	Bradi4g09490	3	3.62547e-06
4	8.74303	5Kb upstream	Bradi4g09477	2	5.82866e-05
4	8.74303	5Kb upstream	Bradi4g09490	2	5.82866e-05
4	8.74303	5Kb upstream	Bradi4g09477	3	1.19574e-07
4	8.74303	5Kb upstream	Bradi4g09490	3	1.19574e-07
4	9.21734	genic	Bradi4g09810	2	0.000106108
4	9.2583	5Kb upstream	Bradi4g09830	2	2.28094e-06
4	9.2982	genic	Bradi4g09850	1	1.74336e-05
4	9.30579	genic	Bradi4g09860	1	4.44804e-07
4	9.39817	5Kb upstream	Bradi4g09940	2	2.27243e-07
4	9.54799	5Kb upstream	Bradi4g09980	1	2.73126e-05
4	9.54799	5Kb upstream	Bradi4g09980	3	1.50321e-08
4	9.66286	genic	Bradi4g10070	1	1.80234e-06
4	9.70133	5Kb upstream	Bradi4g10105	3	0.000119447
4	9.70134	5Kb upstream	Bradi4g10105	2	7.57544e-05
4	9.81292	genic	Bradi4g10190	3	8.18857e-05
4	10.2835	genic	Bradi4g10600	2	2.9199e-05
4	10.2947	genic	Bradi4g10630	1	0.000111423
4	10.4343	5Kb upstream	Bradi4g10710	2	6.14818e-05
4	10.7157	genic	Bradi4g10980	2	5.00742e-06
4	10.9736	5Kb upstream	Bradi4g11170	3	7.24112e-06
4	11.0675	5Kb upstream	Bradi4g11280	2	7.54877e-05
4	11.0675	5Kb upstream	Bradi4g11290	2	7.54877e-05
4	11.5353	genic	Bradi4g11640	2	0.00010206
4	13.5887	5Kb upstream	Bradi4g13320	1	2.49865e-07
4	13.5887	5Kb upstream	Bradi4g13327	1	2.49865e-07
4	13.5888	5Kb upstream	Bradi4g13320	1	1.8976e-07
4	13.5888	5Kb upstream	Bradi4g13327	1	1.8976e-07
4	13.5888	5Kb upstream	Bradi4g13320	1	7.01049e-05
4	13.5888	5Kb upstream	Bradi4g13327	1	7.01049e-05
4	14.0153	genic	Bradi4g13660	2	2.29154e-07
4	14.0153	genic	Bradi4g13660	2	9.79763e-08
4	14.0153	genic	Bradi4g13660	2	4.15985e-07
4	14.0153	genic	Bradi4g13660	2	7.89196e-08
4	14.0999	genic	Bradi4g13710	3	0.000127349
4	17.6368	genic	Bradi4g16830	1	3.16337e-06
4	17.6368	genic	Bradi4g16830	2	3.1441e-06
4	22.6102	genic	Bradi4g19720	2	6.49781e-07
4	24.2941	genic	Bradi4g21057	1	0.000107229
4	27.6072	genic	Bradi4g23050	1	1.50953e-05
4	27.6072	genic	Bradi4g23050	2	1.29593e-05
4	27.7837	5Kb upstream	Bradi4g23140	1	4.32588e-06
4	28.3081	genic	Bradi4g23450	2	8.35935e-05
4	28.5899	genic	Bradi4g23695	2	5.89269e-05
4	28.5899	genic	Bradi4g23695	2	6.08982e-05
4	29.4214	genic	Bradi4g24244	2	1.47618e-07
4	29.4576	genic	Bradi4g24310	2	1.09255e-07
4	29.8754	5Kb upstream	Bradi4g24590	3	7.51309e-05
4	30.1364	genic	Bradi4g24937	3	8.5354e-05
4	30.2614	genic	Bradi4g25040	2	1.05063e-07
4	30.2668	genic	Bradi4g25040	2	8.70515e-06
4	31.0863	5Kb upstream	Bradi4g25740	2	2.87617e-08
4	31.0863	5Kb upstream	Bradi4g25740	3	1.55249e-06
4	31.1734	genic	Bradi4g25860	2	3.94878e-11
4	31.2229	5Kb upstream	Bradi4g25910	3	1.74229e-05
4	31.3204	genic	Bradi4g26040	3	4.69428e-06
4	31.3205	genic	Bradi4g26040	3	6.13859e-06
4	31.5312	genic	Bradi4g26250	2	6.56501e-06
4	31.5646	5Kb upstream	Bradi4g26310	2	6.89073e-06
4	31.5646	5Kb upstream	Bradi4g26310	2	7.06065e-06
4	31.6071	genic	Bradi4g26390	2	5.6777e-06
4	31.6071	genic	Bradi4g26390	3	9.95851e-05
4	31.846	genic	Bradi4g26770	2	4.75795e-05
4	31.8467	genic	Bradi4g26770	2	8.46865e-05
4	31.8503	5Kb upstream	Bradi4g26770	2	4.87781e-06
4	31.8503	5Kb upstream	Bradi4g26782	2	4.87781e-06
4	31.8503	5Kb upstream	Bradi4g26790	2	4.87781e-06
4	32.1283	genic	Bradi4g27090	1	2.73515e-05
4	32.3962	5Kb upstream	Bradi4g27280	2	8.32519e-05
4	32.4917	genic	Bradi4g27360	1	2.7005e-05
4	32.4917	genic	Bradi4g27360	1	2.84233e-05
4	32.7988	5Kb upstream	Bradi4g27620	1	7.71872e-07
4	32.9729	5Kb upstream	Bradi4g27770	1	8.86268e-06
4	33.4711	5Kb upstream	Bradi4g28120	3	5.78374e-05
4	33.4711	5Kb upstream	Bradi4g28120	3	5.95896e-05
4	33.5897	genic	Bradi4g28250	1	1.93305e-05
4	33.6241	5Kb upstream	Bradi4g28270	3	0.000120947
4	33.7832	genic	Bradi4g28367	1	7.05596e-08
4	33.7832	genic	Bradi4g28367	1	1.21684e-07
4	33.7833	genic	Bradi4g28367	1	8.83863e-07
4	33.7898	genic	Bradi4g28380	1	3.2188e-05
4	33.7898	genic	Bradi4g28380	1	2.97198e-06
4	33.9138	genic	Bradi4g28500	2	4.77844e-05
4	33.9138	genic	Bradi4g28500	1	3.8555e-05
4	34.0244	5Kb upstream	Bradi4g28607	3	7.15339e-07
4	34.0432	genic	Bradi4g28627	3	3.84491e-05
4	34.0749	genic	Bradi4g28680	2	4.63074e-05
4	34.0935	genic	Bradi4g28720	3	5.11949e-05
4	34.0935	genic	Bradi4g28720	3	1.8663e-05
4	34.1518	genic	Bradi4g28760	2	2.14187e-05
4	35.4196	genic	Bradi4g29780	2	1.9989e-05
4	36.3873	genic	Bradi4g30630	2	8.18678e-07
4	36.448	5Kb upstream	Bradi4g30665	1	8.79185e-05
4	36.448	5Kb upstream	Bradi4g30670	1	8.79185e-05
4	36.448	5Kb upstream	Bradi4g30677	1	8.79185e-05
4	36.448	5Kb upstream	Bradi4g30690	1	8.79185e-05
4	36.448	5Kb upstream	Bradi4g30665	2	8.69708e-05
4	36.448	5Kb upstream	Bradi4g30670	2	8.69708e-05
4	36.448	5Kb upstream	Bradi4g30677	2	8.69708e-05
4	36.448	5Kb upstream	Bradi4g30690	2	8.69708e-05
4	36.4772	5Kb upstream	Bradi4g30730	2	1.91267e-06
4	36.489	genic	Bradi4g30740	2	1.95021e-07
4	36.4968	5Kb upstream	Bradi4g30750	2	3.33104e-06
4	36.5019	genic	Bradi4g30750	2	4.76723e-05
4	36.602	genic	Bradi4g30827	2	2.4583e-07
4	36.602	genic	Bradi4g30827	2	3.0931e-07
4	36.6074	genic	Bradi4g30840	2	6.6685e-06
4	36.6124	genic	Bradi4g30850	2	2.54023e-06
4	36.6296	5Kb upstream	Bradi4g30880	2	2.31555e-06
4	36.6297	5Kb upstream	Bradi4g30880	2	7.3243e-06
4	36.6409	genic	Bradi4g30890	2	7.18415e-09
4	36.7299	5Kb upstream	Bradi4g30970	2	1.79319e-08
4	36.7299	5Kb upstream	Bradi4g30970	2	1.49117e-08
4	36.7299	5Kb upstream	Bradi4g30970	2	1.2708e-08
4	36.9039	5Kb upstream	Bradi4g31130	2	1.08e-08
4	37.0206	genic	Bradi4g31220	2	5.16924e-06
4	37.0207	genic	Bradi4g31220	2	7.47793e-06
4	37.297	5Kb upstream	Bradi4g31540	2	7.76051e-05
4	37.297	5Kb upstream	Bradi4g31550	2	7.76051e-05
4	37.297	5Kb upstream	Bradi4g31540	3	9.13912e-05
4	37.297	5Kb upstream	Bradi4g31550	3	9.13912e-05
4	37.6313	5Kb upstream	Bradi4g31860	2	4.02196e-07
4	38.2214	5Kb upstream	Bradi4g32580	2	1.40669e-06
4	38.323	5Kb upstream	Bradi4g32650	2	2.40754e-07
4	38.3398	5Kb upstream	Bradi4g32660	2	1.21449e-05
4	38.3398	5Kb upstream	Bradi4g32680	2	1.21449e-05
4	38.3398	5Kb upstream	Bradi4g32690	2	1.21449e-05
4	38.7739	5Kb upstream	Bradi4g32960	2	3.49542e-08
4	40.217	genic	Bradi4g34680	2	2.24296e-06
4	40.2527	5Kb upstream	Bradi4g34730	2	3.1859e-07
4	40.2893	genic	Bradi4g34790	2	1.6388e-05
4	40.2918	genic	Bradi4g34790	2	2.99691e-06
4	40.2919	genic	Bradi4g34790	2	1.0151e-07
4	40.2938	genic	Bradi4g34790	2	6.97843e-06
4	40.3078	5Kb upstream	Bradi4g34800	2	5.88914e-06
4	40.3088	5Kb upstream	Bradi4g34800	2	6.63234e-07
4	40.3124	genic	Bradi4g34800	2	5.61586e-05
4	40.3195	genic	Bradi4g34810	2	7.35771e-07
4	40.3284	5Kb upstream	Bradi4g34820	1	3.04242e-05
4	40.3284	5Kb upstream	Bradi4g34820	2	3.81851e-06
4	40.3656	genic	Bradi4g34860	2	8.69241e-06
4	40.46	genic	Bradi4g34890	2	4.09895e-05
4	40.5075	genic	Bradi4g34950	2	1.59829e-05
4	40.508	5Kb upstream	Bradi4g34940	2	3.80434e-06
4	40.508	5Kb upstream	Bradi4g34950	2	3.80434e-06
4	40.5192	5Kb upstream	Bradi4g34970	1	0.000123401
4	40.53	genic	Bradi4g34990	2	1.63868e-05
4	40.5705	5Kb upstream	Bradi4g35070	2	1.50291e-06
4	40.5705	5Kb upstream	Bradi4g35070	2	1.27274e-06
4	40.6022	genic	Bradi4g35120	2	2.04884e-05
4	40.6023	genic	Bradi4g35120	2	2.16301e-05
4	40.6023	genic	Bradi4g35120	2	3.20343e-05
4	40.6045	genic	Bradi4g35120	2	2.68897e-06
4	40.6893	genic	Bradi4g35240	2	2.78051e-05
4	40.6919	genic	Bradi4g35240	2	0.000113438
4	40.692	genic	Bradi4g35240	2	3.90159e-05
4	40.7054	5Kb upstream	Bradi4g35250	1	3.91213e-05
4	40.7054	5Kb upstream	Bradi4g35250	2	3.89427e-06
4	40.7165	genic	Bradi4g35270	2	3.25427e-06
4	40.7201	genic	Bradi4g35270	2	2.10264e-07
4	40.7291	5Kb upstream	Bradi4g35280	2	1.3838e-06
4	40.7291	5Kb upstream	Bradi4g35280	2	4.91328e-07
4	40.7795	5Kb upstream	Bradi4g35317	1	2.40704e-05
4	40.7795	5Kb upstream	Bradi4g35330	1	2.40704e-05
4	40.8086	genic	Bradi4g35370	2	9.31445e-06
4	40.8108	genic	Bradi4g35376	2	4.36753e-06
4	40.8275	5Kb upstream	Bradi4g35400	2	4.91415e-05
4	40.9036	genic	Bradi4g35520	2	4.04269e-09
4	40.9116	5Kb upstream	Bradi4g35530	2	1.31307e-07
4	40.9116	5Kb upstream	Bradi4g35530	2	1.34269e-07
4	40.9463	5Kb upstream	Bradi4g35590	2	4.05446e-05
4	40.9463	5Kb upstream	Bradi4g35590	2	3.42972e-05
4	40.9482	5Kb upstream	Bradi4g35600	2	3.03627e-05
4	41.1992	5Kb upstream	Bradi4g35910	2	4.32055e-07
4	41.2337	5Kb upstream	Bradi4g35977	2	1.6065e-07
4	41.2454	genic	Bradi4g35977	2	5.01141e-05
4	41.2455	genic	Bradi4g35977	2	6.88231e-05
4	41.6378	5Kb upstream	Bradi4g36400	2	1.93647e-06
4	41.759	5Kb upstream	Bradi4g36587	1	1.66621e-06
4	41.7773	5Kb upstream	Bradi4g36594	2	6.39417e-06
4	41.7773	5Kb upstream	Bradi4g36601	2	6.39417e-06
4	41.9761	genic	Bradi4g36820	2	4.60558e-05
4	42.246	genic	Bradi4g37040	1	1.20687e-05
4	42.2803	genic	Bradi4g37070	2	3.15795e-05
4	42.9627	5Kb upstream	Bradi4g37940	2	7.62331e-09
4	43.1888	genic	Bradi4g38180	2	4.54778e-08
4	43.1977	genic	Bradi4g38187	2	2.59218e-05
4	43.8578	genic	Bradi4g39210	2	9.41967e-05
4	43.8839	5Kb upstream	Bradi4g39260	2	1.77554e-05
4	43.8839	5Kb upstream	Bradi4g39260	2	1.76978e-05
4	43.8839	5Kb upstream	Bradi4g39260	2	1.42403e-05
4	43.9439	genic	Bradi4g39317	2	4.53009e-06
4	44.3911	genic	Bradi4g39780	2	8.45032e-05
4	44.6675	genic	Bradi4g40230	2	2.38155e-05
4	44.7545	5Kb upstream	Bradi4g40350	3	9.08662e-06
4	44.7545	5Kb upstream	Bradi4g40357	3	9.08662e-06
4	45.3826	genic	Bradi4g41230	2	2.23058e-05
4	45.4027	genic	Bradi4g41260	2	5.69685e-07
4	45.636	genic	Bradi4g41590	1	2.96243e-06
4	45.7171	genic	Bradi4g41710	2	4.85435e-05
4	46.322	5Kb upstream	Bradi4g42260	2	5.88738e-05
4	46.3553	genic	Bradi4g42300	2	1.53383e-07
4	46.3553	genic	Bradi4g42300	2	2.26942e-07
4	46.4162	genic	Bradi4g42420	2	4.6773e-08
4	46.4163	genic	Bradi4g42420	2	9.44525e-05
4	46.4163	genic	Bradi4g42420	2	0.000103426
4	46.4189	genic	Bradi4g42430	2	2.29915e-05
4	46.4189	genic	Bradi4g42430	2	2.16603e-05
4	46.4872	5Kb upstream	Bradi4g42535	2	0.000121479
4	46.4872	5Kb upstream	Bradi4g42540	2	0.000121479
4	46.4873	genic	Bradi4g42535	2	3.18808e-09
4	46.5029	5Kb upstream	Bradi4g42550	2	4.37393e-05
4	46.5539	5Kb upstream	Bradi4g42610	3	4.45934e-05
4	46.5539	5Kb upstream	Bradi4g42620	3	4.45934e-05
4	46.5539	5Kb upstream	Bradi4g42625	3	4.45934e-05
4	46.6723	5Kb upstream	Bradi4g42780	2	6.02638e-06
4	46.6898	5Kb upstream	Bradi4g42800	2	8.91406e-06
4	46.7604	5Kb upstream	Bradi4g42910	2	4.1906e-05
4	47.0004	5Kb upstream	Bradi4g43210	2	6.55261e-05
4	47.0004	5Kb upstream	Bradi4g43220	2	6.55261e-05
4	47.0994	genic	Bradi4g43380	2	3.30648e-05
4	47.0994	genic	Bradi4g43380	2	8.21826e-08
4	47.2043	genic	Bradi4g43517	2	0.000112669
4	47.2125	genic	Bradi4g43530	2	2.46376e-05
4	47.2125	genic	Bradi4g43530	2	2.23465e-05
4	47.2126	genic	Bradi4g43530	2	2.44606e-05
4	47.8502	genic	Bradi4g44445	2	5.69691e-05
4	47.8503	genic	Bradi4g44445	1	4.80318e-06
4	48.022	genic	Bradi4g44667	1	5.81111e-05
4	48.07	genic	Bradi4g44740	2	4.65206e-06
4	48.1134	genic	Bradi4g44826	2	8.04601e-09
4	48.1182	genic	Bradi4g44838	2	4.22276e-05
4	48.2237	genic	Bradi4g45010	1	2.83487e-05
4	48.2237	genic	Bradi4g45010	3	2.34243e-09
4	48.2237	genic	Bradi4g45010	1	3.00468e-05
4	48.2237	genic	Bradi4g45010	3	1.29613e-09
4	48.2237	genic	Bradi4g45010	1	2.94969e-05
4	48.2237	genic	Bradi4g45010	3	1.68419e-09
4	48.2707	genic	Bradi4g45080	3	3.26916e-05
4	48.2744	genic	Bradi4g45100	3	3.58598e-08
4	48.2755	genic	Bradi4g45100	2	4.72031e-05
4	48.2755	genic	Bradi4g45100	3	5.09035e-09
4	48.2801	genic	Bradi4g45110	3	2.70347e-06
4	48.2804	genic	Bradi4g45110	2	8.23883e-05
4	48.2804	genic	Bradi4g45110	3	2.43716e-05
4	48.2804	genic	Bradi4g45110	3	1.7123e-05
4	48.3705	genic	Bradi4g45227	2	1.37712e-05
4	48.4104	genic	Bradi4g45280	2	1.28907e-07
4	48.4829	genic	Bradi4g45370	1	4.21552e-05
5	0.231474	genic	Bradi5g00220	1	3.36066e-05
5	0.772708	5Kb upstream	Bradi5g00810	2	3.83821e-08
5	0.91638	genic	Bradi5g00980	2	9.55019e-07
5	1.00605	5Kb upstream	Bradi5g01110	1	6.78505e-07
5	1.00605	5Kb upstream	Bradi5g01120	1	6.78505e-07
5	1.00605	5Kb upstream	Bradi5g01110	1	1.17418e-05
5	1.00605	5Kb upstream	Bradi5g01120	1	1.17418e-05
5	1.00608	5Kb upstream	Bradi5g01110	1	1.9352e-05
5	1.00608	5Kb upstream	Bradi5g01120	1	1.9352e-05
5	1.00608	5Kb upstream	Bradi5g01110	1	1.59833e-05
5	1.00608	5Kb upstream	Bradi5g01120	1	1.59833e-05
5	1.0061	5Kb upstream	Bradi5g01110	1	1.23785e-05
5	1.0061	5Kb upstream	Bradi5g01120	1	1.23785e-05
5	1.05366	genic	Bradi5g01160	2	1.70908e-05
5	1.0537	genic	Bradi5g01160	2	4.49618e-05
5	1.06117	genic	Bradi5g01167	2	3.28951e-08
5	1.06123	genic	Bradi5g01167	2	8.72516e-08
5	1.76717	genic	Bradi5g01750	2	5.74183e-07
5	1.92241	genic	Bradi5g01910	2	1.66639e-05
5	1.92492	genic	Bradi5g01910	2	2.78186e-05
5	3.64368	genic	Bradi5g03180	2	3.8347e-08
5	5.07645	5Kb upstream	Bradi5g03970	2	9.7328e-05
5	5.07645	5Kb upstream	Bradi5g03977	2	9.7328e-05
5	5.07645	5Kb upstream	Bradi5g03970	2	0.00011753
5	5.07645	5Kb upstream	Bradi5g03977	2	0.00011753
5	5.07652	5Kb upstream	Bradi5g03970	2	9.91637e-05
5	5.07652	5Kb upstream	Bradi5g03977	2	9.91637e-05
5	5.07656	5Kb upstream	Bradi5g03970	2	0.000118083
5	5.07656	5Kb upstream	Bradi5g03977	2	0.000118083
5	5.07657	5Kb upstream	Bradi5g03970	2	0.000103205
5	5.07657	5Kb upstream	Bradi5g03977	2	0.000103205
5	5.16979	genic	Bradi5g04010	2	9.49843e-06
5	5.77032	genic	Bradi5g04590	3	1.92423e-07
5	5.77032	genic	Bradi5g04590	3	7.87202e-08
5	5.77032	genic	Bradi5g04590	3	1.378e-07
5	5.81791	5Kb upstream	Bradi5g04640	3	0.000133255
5	5.95674	genic	Bradi5g04686	3	1.99735e-05
5	6.10447	genic	Bradi5g04770	2	1.63528e-06
5	6.10447	genic	Bradi5g04770	3	1.42488e-09
5	6.20961	genic	Bradi5g04830	2	5.51623e-06
5	6.20961	genic	Bradi5g04830	3	1.74531e-10
5	6.43705	genic	Bradi5g05060	1	2.25766e-05
5	6.56101	genic	Bradi5g05110	3	1.04115e-07
5	6.56202	genic	Bradi5g05110	3	1.77046e-05
5	6.61099	genic	Bradi5g05140	2	7.16033e-06
5	6.61099	genic	Bradi5g05140	3	3.4695e-05
5	6.67467	genic	Bradi5g05180	2	2.3348e-08
5	6.67467	genic	Bradi5g05180	3	3.22713e-07
5	6.75982	genic	Bradi5g05200	3	2.49624e-08
5	6.87626	genic	Bradi5g05230	2	6.01716e-09
5	7.00488	genic	Bradi5g05430	2	9.92515e-07
5	7.00488	genic	Bradi5g05430	3	1.92688e-08
5	7.19394	genic	Bradi5g05650	2	2.20289e-08
5	7.19394	genic	Bradi5g05650	3	3.21468e-07
5	7.19401	genic	Bradi5g05650	2	2.90294e-08
5	7.19401	genic	Bradi5g05650	3	4.13534e-07
5	7.28561	genic	Bradi5g05700	2	1.05962e-05
5	7.28563	genic	Bradi5g05700	2	7.34577e-06
5	7.6047	5Kb upstream	Bradi5g06017	2	7.04161e-08
5	8.35373	5Kb upstream	Bradi5g06377	2	2.96921e-06
5	8.35373	5Kb upstream	Bradi5g06377	3	1.69798e-05
5	8.35383	genic	Bradi5g06377	2	4.36891e-06
5	8.35383	genic	Bradi5g06377	3	1.39147e-05
5	8.35384	genic	Bradi5g06377	2	3.36751e-06
5	8.35384	genic	Bradi5g06377	3	2.36574e-05
5	8.6294	5Kb upstream	Bradi5g06620	2	5.10592e-09
5	9.70458	genic	Bradi5g07240	3	0.000124341
5	9.88895	genic	Bradi5g07410	1	1.82064e-05
5	9.88902	genic	Bradi5g07410	3	4.08179e-05
5	9.92519	5Kb upstream	Bradi5g07435	3	2.19855e-05
5	10.2378	genic	Bradi5g07750	3	3.30425e-06
5	10.2378	genic	Bradi5g07750	3	2.756e-06
5	10.2598	genic	Bradi5g07770	3	6.12745e-08
5	10.2798	5Kb upstream	Bradi5g07780	3	2.42429e-06
5	10.2798	5Kb upstream	Bradi5g07780	3	2.73477e-06
5	10.3035	genic	Bradi5g07810	3	2.93974e-07
5	10.7005	genic	Bradi5g08150	2	8.9596e-06
5	10.7982	genic	Bradi5g08230	2	0.000126189
5	10.7982	genic	Bradi5g08230	2	0.000122794
5	11.5837	genic	Bradi5g08707	2	5.07588e-05
5	12.1987	genic	Bradi5g09064	2	1.40908e-05
5	12.4241	genic	Bradi5g09190	2	2.03898e-05
5	12.6824	5Kb upstream	Bradi5g09420	2	3.85541e-06
5	12.9613	genic	Bradi5g09630	2	4.76224e-05
5	12.9883	5Kb upstream	Bradi5g09670	2	1.95226e-17
5	12.9883	5Kb upstream	Bradi5g09680	2	1.95226e-17
5	12.9883	5Kb upstream	Bradi5g09670	2	1.60042e-16
5	12.9883	5Kb upstream	Bradi5g09680	2	1.60042e-16
5	13.0165	5Kb upstream	Bradi5g09710	2	6.5711e-17
5	13.153	5Kb upstream	Bradi5g09850	2	1.92624e-07
5	13.153	5Kb upstream	Bradi5g09857	2	1.92624e-07
5	13.2171	genic	Bradi5g09930	2	4.98692e-06
5	13.4782	genic	Bradi5g10220	2	2.13478e-11
5	13.4782	genic	Bradi5g10220	2	2.31963e-05
5	13.529	genic	Bradi5g10310	2	1.35595e-09
5	13.529	genic	Bradi5g10310	3	5.89217e-07
5	13.5291	genic	Bradi5g10310	2	1.49844e-09
5	13.5291	genic	Bradi5g10310	3	4.09574e-07
5	13.5291	genic	Bradi5g10310	2	8.48987e-09
5	13.5291	genic	Bradi5g10310	3	3.41805e-06
5	13.5502	genic	Bradi5g10330	2	9.44347e-16
5	13.5502	genic	Bradi5g10330	3	5.89671e-05
5	13.5902	genic	Bradi5g10340	2	2.16987e-15
5	13.5902	genic	Bradi5g10340	2	7.80761e-10
5	13.5902	genic	Bradi5g10340	3	1.50153e-06
5	13.609	5Kb upstream	Bradi5g10357	2	2.6927e-11
5	13.609	5Kb upstream	Bradi5g10370	2	2.6927e-11
5	13.6964	genic	Bradi5g10426	2	5.99918e-09
5	13.6964	genic	Bradi5g10426	2	5.65657e-09
5	13.9243	genic	Bradi5g10650	2	2.50595e-07
5	14.0716	genic	Bradi5g10750	2	1.50852e-05
5	14.1385	genic	Bradi5g10810	2	8.56043e-05
5	15.9188	5Kb upstream	Bradi5g12450	2	3.34426e-07
5	16.0162	genic	Bradi5g12547	2	1.64865e-05
5	16.0433	genic	Bradi5g12600	2	3.60891e-05
5	16.0578	5Kb upstream	Bradi5g12617	2	3.24781e-05
5	16.0578	5Kb upstream	Bradi5g12617	2	2.78344e-06
5	16.2354	5Kb upstream	Bradi5g12720	2	1.24948e-05
5	16.4077	genic	Bradi5g12847	2	5.12057e-05
5	16.5059	genic	Bradi5g12960	2	4.37019e-08
5	16.527	genic	Bradi5g12970	2	1.75158e-06
5	16.534	genic	Bradi5g12976	2	6.01447e-09
5	16.618	genic	Bradi5g13060	3	0.000117087
5	16.6181	genic	Bradi5g13060	3	0.000134103
5	16.7747	genic	Bradi5g13180	2	0.000104306
5	16.9847	5Kb upstream	Bradi5g13400	2	5.17861e-05
5	17.8401	5Kb upstream	Bradi5g14420	1	9.78221e-05
5	18.0849	genic	Bradi5g14660	2	2.97928e-06
5	18.6267	5Kb upstream	Bradi5g15260	2	0.000131512
5	19.3841	5Kb upstream	Bradi5g15940	3	0.000129948
5	19.9852	genic	Bradi5g16680	2	0.000127592
5	20.2181	genic	Bradi5g16970	2	7.77352e-07
5	20.8844	genic	Bradi5g17650	1	4.35412e-15
5	20.9145	5Kb upstream	Bradi5g17720	1	4.42145e-12
5	20.9145	5Kb upstream	Bradi5g17720	1	2.16894e-07
5	20.9515	genic	Bradi5g17780	1	5.91738e-05
5	20.9515	genic	Bradi5g17780	2	8.54755e-05
5	21.0237	genic	Bradi5g17880	3	0.000113513
5	22.7676	5Kb upstream	Bradi5g19850	2	1.04125e-05
5	23.2324	genic	Bradi5g20340	2	6.79091e-05
5	23.3	genic	Bradi5g20420	2	1.76508e-05
5	23.3214	genic	Bradi5g20440	2	4.03355e-05
5	23.3256	genic	Bradi5g20450	2	8.37102e-05
5	23.641	genic	Bradi5g20880	2	4.23474e-06
5	23.641	genic	Bradi5g20880	3	1.60408e-07
5	23.6525	genic	Bradi5g20890	2	1.77814e-07
5	24.1395	genic	Bradi5g21560	2	2.39429e-05
5	24.4422	5Kb upstream	Bradi5g21937	2	0.000109652
5	24.4422	5Kb upstream	Bradi5g21950	2	0.000109652
5	24.4422	5Kb upstream	Bradi5g21937	2	0.000100028
5	24.4422	5Kb upstream	Bradi5g21950	2	0.000100028
5	24.5692	5Kb upstream	Bradi5g22090	2	9.32077e-05
5	24.5692	5Kb upstream	Bradi5g22090	2	0.000110365
5	24.5693	5Kb upstream	Bradi5g22090	2	8.89072e-05
5	24.7284	5Kb upstream	Bradi5g22310	2	6.80077e-09
5	24.7356	genic	Bradi5g22330	2	1.40589e-05
5	24.7435	genic	Bradi5g22340	2	3.50456e-05
5	24.7437	genic	Bradi5g22340	2	1.39686e-05
5	24.7482	genic	Bradi5g22350	2	5.41355e-05
5	24.7517	genic	Bradi5g22350	2	1.56325e-05
5	24.7519	genic	Bradi5g22350	2	1.01803e-10
5	24.7542	genic	Bradi5g22350	2	2.60784e-05
5	24.7891	5Kb upstream	Bradi5g22410	2	4.43639e-09
5	24.7974	genic	Bradi5g22420	2	3.80832e-07
5	24.8114	5Kb upstream	Bradi5g22440	2	6.6202e-07
5	24.836	genic	Bradi5g22480	2	0.000100865
5	24.862	genic	Bradi5g22520	2	2.30549e-05
5	24.8714	genic	Bradi5g22530	2	2.2581e-05
5	24.877	genic	Bradi5g22540	2	8.88362e-06
5	24.8921	genic	Bradi5g22560	2	3.80378e-05
5	24.9751	genic	Bradi5g22720	2	1.92598e-07
5	25.0795	5Kb upstream	Bradi5g22907	2	1.53671e-07
5	25.1441	5Kb upstream	Bradi5g23000	2	5.56074e-08
5	25.1485	genic	Bradi5g23010	2	3.52944e-05
5	25.1717	genic	Bradi5g23050	2	7.95434e-08
5	25.2174	genic	Bradi5g23130	2	1.05005e-05
5	25.2845	genic	Bradi5g23320	2	4.8879e-13
5	25.2845	genic	Bradi5g23320	2	8.4947e-08
5	25.2845	genic	Bradi5g23320	2	2.64225e-13
5	25.2863	genic	Bradi5g23320	2	3.46617e-05
5	25.2982	5Kb upstream	Bradi5g23325	2	5.93208e-05
5	25.321	5Kb upstream	Bradi5g23350	2	5.98748e-13
5	25.321	5Kb upstream	Bradi5g23357	2	5.98748e-13
5	25.321	5Kb upstream	Bradi5g23367	2	5.98748e-13
5	25.3742	genic	Bradi5g23430	2	9.56627e-09
5	25.3923	5Kb upstream	Bradi5g23460	2	2.32276e-07
5	25.398	genic	Bradi5g23470	2	1.51992e-09
5	25.4008	genic	Bradi5g23470	2	7.68672e-07
5	25.4048	5Kb upstream	Bradi5g23470	2	2.05676e-06
5	25.405	5Kb upstream	Bradi5g23470	2	8.22586e-10
5	25.4236	genic	Bradi5g23510	2	2.48061e-05
5	25.4587	genic	Bradi5g23550	2	8.64547e-09
5	25.4772	5Kb upstream	Bradi5g23580	2	5.67638e-05
5	25.4772	5Kb upstream	Bradi5g23590	2	5.67638e-05
5	25.4944	5Kb upstream	Bradi5g23600	2	0.000104196
5	25.4944	5Kb upstream	Bradi5g23610	2	0.000104196
5	25.4989	genic	Bradi5g23610	2	5.52289e-05
5	25.5202	genic	Bradi5g23650	2	3.91e-06
5	25.8144	genic	Bradi5g24080	2	8.91531e-05
5	25.8471	5Kb upstream	Bradi5g24100	1	1.05626e-05
5	25.8962	5Kb upstream	Bradi5g24170	2	0.000117462
5	25.9924	genic	Bradi5g24290	2	2.33031e-05
5	26.0645	5Kb upstream	Bradi5g24410	2	4.69254e-05
5	26.5413	genic	Bradi5g25090	2	2.09754e-05
5	26.6168	genic	Bradi5g25190	3	3.29391e-05
5	26.6674	genic	Bradi5g25284	3	3.7235e-06
5	26.7432	5Kb upstream	Bradi5g25400	1	1.00818e-05
5	26.7432	5Kb upstream	Bradi5g25407	1	1.00818e-05
5	26.8897	genic	Bradi5g25687	3	1.20346e-07
5	26.9655	genic	Bradi5g25790	2	0.000122217
5	27.3202	genic	Bradi5g26250	2	1.53256e-05
5	27.5294	5Kb upstream	Bradi5g26587	2	4.41235e-08
5	27.9762	5Kb upstream	Bradi5g27057	2	7.73899e-11
5	28.0115	5Kb upstream	Bradi5g27090	2	3.68296e-12
5	28.0115	5Kb upstream	Bradi5g27100	2	3.68296e-12
5	28.0115	5Kb upstream	Bradi5g27110	2	3.68296e-12
5	28.2036	genic	Bradi5g27460	2	3.78641e-08
5	28.2428	genic	Bradi5g27500	2	6.97561e-05
5	28.3438	5Kb upstream	Bradi5g27650	2	7.86175e-07
5	28.362	5Kb upstream	Bradi5g27670	2	5.83292e-10
5	28.362	5Kb upstream	Bradi5g27675	2	5.83292e-10
5	28.362	5Kb upstream	Bradi5g27680	2	5.83292e-10
