# Supplementary material for: Targeting environmental adaptation in the monocot model Brachypodium distachyon: a multi-faceted approach
Source: BMC Genomics. 2014 Sep 18;15:801. doi: 10.1186/1471-2164-15-801 (PMC4177692; doi:10.1186/1471-2164-15-801)
Supplement: Supplementary file 4 — Additional file 4: Genes detected by CMLM association method. Predicted genes identified by significant associations detected by CMLM approach, with relative physical position and test significance. (XLSX 27 KB) [file 12864_2014_6482_MOESM4_ESM.xlsx]

## Sheet: Additional file 4
Additional file 4. Predicted genes identified by significant associations detected by CMLM approach.
SNPs are given in physical map position. (Chr= chromosome; Pos= position in Mb; Type= either in gene
or 5 Kb upstream genes; ID= gene identifier; PC= environmental principal component determining
the association; Sig= p-value for the association)
Chr	Pos	type	ID	PC	Sig
1	0.558946	genic	Bradi1g00730	3	8.25127e-05
1	2.49309	genic	Bradi1g02575	1	8.34592e-05
1	2.49309	genic	Bradi1g03700	1	8.34592e-05
1	5.85339	genic	Bradi1g02575	1	0.000131116
1	10.3041	genic	Bradi1g02575	3	9.39345e-05
1	10.3041	genic	Bradi1g13490	3	9.39345e-05
1	10.3042	genic	Bradi1g02575	3	0.000117685
1	10.3042	genic	Bradi1g13490	3	0.000117685
1	46.2202	5Kb upstream	Bradi1g47570	3	4.01756e-05
1	46.2202	5Kb upstream	Bradi1g47580	3	4.01756e-05
1	69.65	genic	Bradi1g71690	1	0.000102741
1	69.65	genic	Bradi1g71690	3	8.72585e-05
1	69.65	genic	Bradi1g71690	1	0.000102741
1	69.65	genic	Bradi1g71690	3	8.72585e-05
1	70.7715	genic	Bradi1g73170	1	1.71775e-09
1	70.7715	genic	Bradi1g73170	3	7.35428e-07
2	1.18668	5Kb upstream	Bradi2g01705	3	0.000106788
2	1.18669	5Kb upstream	Bradi2g01705	3	0.000106801
2	1.18672	5Kb upstream	Bradi2g01705	3	0.000106801
2	11.7672	genic	Bradi2g13297	2	2.50972e-06
2	33.1714	5Kb upstream	Bradi2g33130	3	7.29299e-06
2	36.1643	genic	Bradi2g35730	2	6.8424e-05
2	38.8373	genic	Bradi2g38560	1	0.000112302
2	53.8462	genic	Bradi2g55150	3	1.97282e-05
3	29.941	genic	Bradi3g28560	1	3.70254e-05
3	37.7812	5Kb upstream	Bradi3g35490	2	0.000111977
3	44.0832	5Kb upstream	Bradi3g42530	1	3.51501e-05
3	44.0832	5Kb upstream	Bradi3g42540	1	3.51501e-05
3	44.0832	5Kb upstream	Bradi3g42550	1	3.51501e-05
3	44.0832	5Kb upstream	Bradi3g42560	1	3.51501e-05
3	44.0832	5Kb upstream	Bradi3g42530	3	2.52932e-06
3	44.0832	5Kb upstream	Bradi3g42540	3	2.52932e-06
3	44.0832	5Kb upstream	Bradi3g42550	3	2.52932e-06
3	44.0832	5Kb upstream	Bradi3g42560	3	2.52932e-06
3	47.7883	5Kb upstream	Bradi3g45810	2	0.000102038
3	56.6509	genic	Bradi3g56950	1	6.4765e-05
4	1.57827	genic	Bradi4g02410	3	0.000117682
4	3.8727	5Kb upstream	Bradi4g04690	2	1.49454e-05
4	3.8727	5Kb upstream	Bradi4g04710	2	1.49454e-05
4	4.69323	genic	Bradi4g05610	3	2.17808e-06
4	33.7833	genic	Bradi4g28367	3	8.91874e-05
4	48.0446	genic	Bradi4g44690	1	2.20173e-05
5	1.00605	5Kb upstream	Bradi5g01110	1	7.32002e-05
5	1.00605	5Kb upstream	Bradi5g01120	1	7.32002e-05
