# Supplementary material for: Targeting environmental adaptation in the monocot model Brachypodium distachyon: a multi-faceted approach
Source: BMC Genomics. 2014 Sep 18;15:801. doi: 10.1186/1471-2164-15-801 (PMC4177692; doi:10.1186/1471-2164-15-801)
Supplement: Supplementary file 5 — Additional file 5: Genes detected by outlier loci analyses. List of predicted genes identified by outlier loci approach, with relative physical position and test significance. (XLSX 59 KB) [file 12864_2014_6482_MOESM5_ESM.xlsx]

## Sheet: Bayescan.publication.table
Additional file 5. Predicted genes identified by outlier loci approach. SNPs are given
in physical map position. (Chr= chromosome; Pos= position in Mb; Type= either in gene
or 5 Kb upstream genes; ID= gene identifier; PC= environmental principal component
determining the association; Sig= q-value for the association)
Chr	Pos	type	ID	Sig
1	0.019515	genic	Bradi1g00210	6.424e-05
1	0.338031	5Kb upstream	Bradi1g00400	0
1	0.392565	genic	Bradi1g00460	0
1	0.392607	genic	Bradi1g00460	0.0002738
1	0.392865	genic	Bradi1g00460	0
1	0.396642	5Kb upstream	Bradi1g00460	0.00014491
1	0.396642	5Kb upstream	Bradi1g00470	0.00014491
1	0.396643	5Kb upstream	Bradi1g00460	0.00010823
1	0.396643	5Kb upstream	Bradi1g00470	0.00010823
1	0.403836	genic	Bradi1g00480	0.0074598
1	0.403887	genic	Bradi1g00480	0.0073166
1	0.404085	genic	Bradi1g00480	0.01036
1	0.409967	5Kb upstream	Bradi1g00480	0.0044845
1	0.409967	5Kb upstream	Bradi1g00490	0.0044845
1	0.412188	genic	Bradi1g00490	0.01062
1	0.417335	genic	Bradi1g00497	0.0056794
1	0.433948	5Kb upstream	Bradi1g00517	0.0042318
1	0.433948	5Kb upstream	Bradi1g00530	0.0042318
1	0.64786	genic	Bradi1g00930	0
1	0.647861	genic	Bradi1g00930	0.00041449
1	0.909045	genic	Bradi1g01360	0.025995
1	0.909093	genic	Bradi1g01360	0.028225
1	0.909148	genic	Bradi1g01360	0.015136
1	1.42682	genic	Bradi1g02100	0.0035287
1	1.43922	genic	Bradi1g02117	0.0032942
1	1.52014	genic	Bradi1g02240	0.00014491
1	1.52014	genic	Bradi1g02240	0.00034694
1	1.52014	genic	Bradi1g02240	0.00037955
1	1.52015	genic	Bradi1g02240	0.00024846
1	1.52015	genic	Bradi1g02240	0.0001797
1	1.52024	genic	Bradi1g02240	0.00034694
1	1.52026	genic	Bradi1g02240	0.00024846
1	2.18244	genic	Bradi1g02575	0.0043884
1	2.20369	genic	Bradi1g02575	0.0064554
1	2.20369	genic	Bradi1g03360	0.0064554
1	2.49959	genic	Bradi1g02575	0.017754
1	2.56361	genic	Bradi1g02575	1.9359e-05
1	2.56361	genic	Bradi1g03827	1.9359e-05
1	2.56361	genic	Bradi1g02575	0
1	2.56361	genic	Bradi1g03827	0
1	2.71902	genic	Bradi1g02575	0.0099313
1	2.71903	genic	Bradi1g02575	0.010234
1	5.09886	genic	Bradi1g02575	0.00014491
1	5.10218	genic	Bradi1g02575	0.00077724
1	5.10218	genic	Bradi1g07277	0.00077724
1	5.11544	genic	Bradi1g02575	0.0014965
1	5.11547	genic	Bradi1g02575	0.00091469
1	5.14146	genic	Bradi1g02575	0.0064554
1	5.15285	genic	Bradi1g02575	0.0068238
1	5.25814	genic	Bradi1g02575	0.021188
1	5.4385	genic	Bradi1g02575	0
1	7.30303	genic	Bradi1g02575	0.00052828
1	7.30303	genic	Bradi1g10130	0.00052828
1	10.1016	genic	Bradi1g02575	0
1	10.1016	genic	Bradi1g13330	0
1	10.1016	genic	Bradi1g02575	0
1	10.1016	genic	Bradi1g13330	0
1	11.5959	genic	Bradi1g02575	0
1	11.5959	genic	Bradi1g14620	0
1	11.5959	genic	Bradi1g02575	0
1	11.5959	genic	Bradi1g14620	0
1	12.558	genic	Bradi1g15650	0
1	12.558	genic	Bradi1g15650	0
1	13.5462	5Kb upstream	Bradi1g16810	0.02182
1	13.5462	5Kb upstream	Bradi1g16820	0.02182
1	14.6633	genic	Bradi1g18210	1.9359e-05
1	16.685	5Kb upstream	Bradi1g20770	0
1	16.685	5Kb upstream	Bradi1g20780	0
1	16.685	5Kb upstream	Bradi1g20790	0
1	16.6851	5Kb upstream	Bradi1g20770	0.0001797
1	16.6851	5Kb upstream	Bradi1g20780	0.0001797
1	16.6851	5Kb upstream	Bradi1g20790	0.0001797
1	16.869	genic	Bradi1g20930	0
1	18.4321	genic	Bradi1g22950	0.027656
1	18.5515	5Kb upstream	Bradi1g23130	0.033221
1	18.5515	5Kb upstream	Bradi1g23130	0.0313
1	18.6266	genic	Bradi1g23250	0.0095381
1	19.049	5Kb upstream	Bradi1g23640	0.0054685
1	19.049	5Kb upstream	Bradi1g23650	0.0054685
1	20.1138	genic	Bradi1g24870	0
1	20.3565	genic	Bradi1g25090	1.9359e-05
1	20.3566	genic	Bradi1g25090	6.424e-05
1	21.2609	genic	Bradi1g26197	0.0081453
1	21.5043	genic	Bradi1g26470	0.00048637
1	21.9111	genic	Bradi1g26850	0
1	21.9111	genic	Bradi1g26850	0
1	23.1325	5Kb upstream	Bradi1g27970	0.0018465
1	23.7	5Kb upstream	Bradi1g28460	0
1	23.7	5Kb upstream	Bradi1g28467	0
1	23.7	5Kb upstream	Bradi1g28460	0
1	23.7	5Kb upstream	Bradi1g28467	0
1	23.7001	5Kb upstream	Bradi1g28460	0
1	23.7001	5Kb upstream	Bradi1g28467	0
1	23.7001	5Kb upstream	Bradi1g28460	0
1	23.7001	5Kb upstream	Bradi1g28467	0
1	23.7002	5Kb upstream	Bradi1g28460	0
1	23.7002	5Kb upstream	Bradi1g28467	0
1	23.7002	5Kb upstream	Bradi1g28460	0
1	23.7002	5Kb upstream	Bradi1g28467	0
1	23.9781	genic	Bradi1g28670	0.0025808
1	24.8127	genic	Bradi1g29287	0.0491
1	25.1487	5Kb upstream	Bradi1g29600	0.028517
1	25.1606	5Kb upstream	Bradi1g29622	0.0029761
1	25.1615	5Kb upstream	Bradi1g29622	0.00073453
1	27.0515	5Kb upstream	Bradi1g31560	0.0053993
1	27.0515	5Kb upstream	Bradi1g31570	0.0053993
1	27.0515	5Kb upstream	Bradi1g31560	0.0058557
1	27.0515	5Kb upstream	Bradi1g31570	0.0058557
1	28.1216	genic	Bradi1g32700	0
1	28.1216	genic	Bradi1g32700	0
1	28.4257	5Kb upstream	Bradi1g32890	0.003678
1	28.4258	5Kb upstream	Bradi1g32890	0.0001797
1	28.4258	5Kb upstream	Bradi1g32890	0.0040151
1	28.89	genic	Bradi1g33310	0.0013492
1	29.2417	genic	Bradi1g33690	0.042336
1	29.4724	5Kb upstream	Bradi1g33875	0.00024846
1	29.4724	5Kb upstream	Bradi1g33890	0.00024846
1	30.9396	genic	Bradi1g35420	0
1	31.273	genic	Bradi1g35697	0.020303
1	31.793	genic	Bradi1g36115	0.01298
1	32.7592	genic	Bradi1g36960	0
1	32.7592	genic	Bradi1g36960	0.018107
1	33.2483	genic	Bradi1g37377	0
1	35.6836	genic	Bradi1g39167	0.0044845
1	35.6836	genic	Bradi1g39167	0.028813
1	38.8358	5Kb upstream	Bradi1g42010	0.012819
1	41.2116	5Kb upstream	Bradi1g43447	0.00041449
1	41.2116	5Kb upstream	Bradi1g43447	0.0002738
1	43.1508	genic	Bradi1g44990	0.0087512
1	45.3233	genic	Bradi1g46770	0.003588
1	45.3234	genic	Bradi1g46770	0.0027175
1	45.3831	5Kb upstream	Bradi1g46850	0.048675
1	45.3831	5Kb upstream	Bradi1g46860	0.048675
1	46.0733	5Kb upstream	Bradi1g47515	0
1	46.0733	5Kb upstream	Bradi1g47515	0
1	46.1001	5Kb upstream	Bradi1g47520	0.0016908
1	46.1017	5Kb upstream	Bradi1g47520	0.00010823
1	46.1017	5Kb upstream	Bradi1g47520	6.424e-05
1	46.1017	5Kb upstream	Bradi1g47520	0.00014491
1	46.5378	5Kb upstream	Bradi1g47860	0.0049028
1	47.4769	genic	Bradi1g48816	0.0096466
1	47.9782	5Kb upstream	Bradi1g49250	0.026543
1	48.7489	genic	Bradi1g50140	0.046151
1	48.9467	5Kb upstream	Bradi1g50300	0
1	48.9467	5Kb upstream	Bradi1g50307	0
1	48.9468	genic	Bradi1g50300	0
1	48.9468	genic	Bradi1g50300	0
1	48.9468	genic	Bradi1g50300	0
1	48.9554	genic	Bradi1g50320	0.022836
1	49.134	genic	Bradi1g50530	6.424e-05
1	49.1344	genic	Bradi1g50530	0
1	49.1344	genic	Bradi1g50530	0
1	49.1344	genic	Bradi1g50530	0
1	49.1344	genic	Bradi1g50530	0
1	49.1344	genic	Bradi1g50530	0
1	49.1353	genic	Bradi1g50530	0
1	49.164	genic	Bradi1g50550	0.0068238
1	50.1928	5Kb upstream	Bradi1g51730	0.00042702
1	50.1928	5Kb upstream	Bradi1g51730	0.0040769
1	51.5742	genic	Bradi1g53207	0.028079
1	51.5742	genic	Bradi1g53207	0.024655
1	51.5743	genic	Bradi1g53207	0.035035
1	51.5774	genic	Bradi1g53207	0.040814
1	51.5911	5Kb upstream	Bradi1g53230	0.0055032
1	51.5911	5Kb upstream	Bradi1g53237	0.0055032
1	51.5912	5Kb upstream	Bradi1g53230	0.0036178
1	51.5912	5Kb upstream	Bradi1g53237	0.0036178
1	51.5912	5Kb upstream	Bradi1g53230	0.0050644
1	51.5912	5Kb upstream	Bradi1g53237	0.0050644
1	51.5912	5Kb upstream	Bradi1g53230	0.0047747
1	51.5912	5Kb upstream	Bradi1g53237	0.0047747
1	51.5912	5Kb upstream	Bradi1g53230	0.0061114
1	51.5912	5Kb upstream	Bradi1g53237	0.0061114
1	51.5913	5Kb upstream	Bradi1g53230	0.0051963
1	51.5913	5Kb upstream	Bradi1g53237	0.0051963
1	51.5913	5Kb upstream	Bradi1g53230	0.0050644
1	51.5913	5Kb upstream	Bradi1g53237	0.0050644
1	51.5913	5Kb upstream	Bradi1g53230	0.0053993
1	51.5913	5Kb upstream	Bradi1g53237	0.0053993
1	51.6909	genic	Bradi1g53330	0.00091469
1	52.2739	5Kb upstream	Bradi1g53857	0.020936
1	52.4807	genic	Bradi1g54080	0.045942
1	52.5281	genic	Bradi1g54110	0.014394
1	52.5522	genic	Bradi1g54147	0.024263
1	52.5523	genic	Bradi1g54147	0.035382
1	52.6101	genic	Bradi1g54220	0.0062606
1	53.0203	5Kb upstream	Bradi1g54690	0.024263
1	55.2532	genic	Bradi1g56625	0
1	55.2533	genic	Bradi1g56625	1.9359e-05
1	55.2533	genic	Bradi1g56625	6.424e-05
1	55.6869	5Kb upstream	Bradi1g57000	0.047199
1	55.6885	5Kb upstream	Bradi1g57010	0.048675
1	56.25	genic	Bradi1g57457	0.0072697
1	57.136	genic	Bradi1g58310	0.0014965
1	57.136	genic	Bradi1g58310	0.0016256
1	57.1993	5Kb upstream	Bradi1g58380	0.019929
1	58.7119	genic	Bradi1g59730	0.0002738
1	58.7119	genic	Bradi1g59730	0.00037955
1	64.1604	genic	Bradi1g65010	0
1	66.1232	genic	Bradi1g67450	0.044919
1	66.3059	5Kb upstream	Bradi1g67720	0.00096787
1	66.3059	5Kb upstream	Bradi1g67720	0.0013492
1	66.342	genic	Bradi1g67750	0.0043252
1	66.342	genic	Bradi1g67750	0.0028022
1	67.5634	genic	Bradi1g69097	0.0058204
1	67.5634	genic	Bradi1g69097	0.0060376
1	68.6	genic	Bradi1g70190	6.424e-05
1	68.6	genic	Bradi1g70190	0.00024846
1	68.6	genic	Bradi1g70190	0.00014491
1	68.6001	genic	Bradi1g70190	6.424e-05
1	68.6001	genic	Bradi1g70190	0.0019846
1	69.1003	genic	Bradi1g70970	0.0058204
1	69.1003	genic	Bradi1g70970	0.00010823
1	69.1004	genic	Bradi1g70970	0.0047747
1	69.1004	genic	Bradi1g70970	0.0061114
1	69.9484	genic	Bradi1g72140	0.04176
1	70.0194	genic	Bradi1g72230	0.0022071
1	70.4699	5Kb upstream	Bradi1g72800	0.00030648
1	70.4699	5Kb upstream	Bradi1g72810	0.00030648
1	71.1728	5Kb upstream	Bradi1g73750	0.0019375
1	71.1728	5Kb upstream	Bradi1g73750	0.00064558
1	71.327	genic	Bradi1g74030	6.424e-05
1	71.327	genic	Bradi1g74040	6.424e-05
1	73.4761	genic	Bradi1g77087	0.0051302
1	73.4761	genic	Bradi1g77087	0.0002738
1	73.4761	genic	Bradi1g77087	0.00024846
2	0.048329	genic	Bradi2g00320	0.016422
2	0.514072	genic	Bradi2g00831	0.044919
2	0.674569	5Kb upstream	Bradi2g01077	0.00030648
2	0.674602	5Kb upstream	Bradi2g01077	0.00030648
2	0.674612	5Kb upstream	Bradi2g01077	0.0023393
2	0.680732	genic	Bradi2g01090	0
2	0.681029	genic	Bradi2g01090	0.014571
2	0.681144	genic	Bradi2g01090	0.0010646
2	0.681156	genic	Bradi2g01090	0
2	0.793149	5Kb upstream	Bradi2g01260	0
2	0.793149	5Kb upstream	Bradi2g01270	0
2	0.793184	5Kb upstream	Bradi2g01260	0
2	0.793184	5Kb upstream	Bradi2g01270	0
2	0.793194	5Kb upstream	Bradi2g01260	0
2	0.793194	5Kb upstream	Bradi2g01270	0
2	0.80964	genic	Bradi2g01290	0.03896
2	0.81175	genic	Bradi2g01300	0.018947
2	0.81177	genic	Bradi2g01300	0.018825
2	0.85828	5Kb upstream	Bradi2g01370	0.008245
2	1.39901	5Kb upstream	Bradi2g02070	0.0012876
2	1.63864	5Kb upstream	Bradi2g02435	0.0030918
2	1.63864	5Kb upstream	Bradi2g02440	0.0030918
2	2.11473	genic	Bradi2g02890	0.00048637
2	2.1148	genic	Bradi2g02890	0.0005745
2	2.27069	5Kb upstream	Bradi2g03150	0.00034694
2	2.2707	5Kb upstream	Bradi2g03150	0.0083451
2	2.66272	genic	Bradi2g03717	0.014307
2	2.66273	genic	Bradi2g03717	0.014662
2	2.70524	genic	Bradi2g03820	0.0066976
2	3.17428	genic	Bradi2g04560	0.0032942
2	3.38901	5Kb upstream	Bradi2g04747	0.010052
2	3.38901	5Kb upstream	Bradi2g04760	0.010052
2	4.68701	genic	Bradi2g06240	0.0012876
2	7.18725	genic	Bradi2g08860	0
2	7.18726	genic	Bradi2g08860	0
2	9.95084	5Kb upstream	Bradi2g11610	0
2	9.95084	5Kb upstream	Bradi2g11610	0
2	13.6302	5Kb upstream	Bradi2g15230	0.00044782
2	13.6304	5Kb upstream	Bradi2g15230	1.9359e-05
2	13.7299	genic	Bradi2g15405	0.012899
2	13.8512	5Kb upstream	Bradi2g15590	0.021441
2	14.0183	genic	Bradi2g15840	0.0002738
2	14.0794	genic	Bradi2g15940	0.00030648
2	14.5753	genic	Bradi2g16570	0.0069541
2	16.6401	genic	Bradi2g18780	0.00010823
2	16.6401	genic	Bradi2g18780	0.00014491
2	16.6661	genic	Bradi2g18830	0.012053
2	16.6662	genic	Bradi2g18830	0.010688
2	16.6662	genic	Bradi2g18830	0.011251
2	16.6885	5Kb upstream	Bradi2g18890	0.00020664
2	16.7773	5Kb upstream	Bradi2g19040	0.00037955
2	16.784	5Kb upstream	Bradi2g19030	0
2	16.784	5Kb upstream	Bradi2g19050	0
2	16.784	5Kb upstream	Bradi2g19030	0
2	16.784	5Kb upstream	Bradi2g19050	0
2	16.9668	genic	Bradi2g19260	0.015519
2	17.6455	genic	Bradi2g20087	0.00020664
2	17.6494	genic	Bradi2g20100	0.013385
2	17.7872	genic	Bradi2g20270	0
2	17.7872	genic	Bradi2g20270	0
2	19.715	5Kb upstream	Bradi2g22210	0
2	19.7151	5Kb upstream	Bradi2g22210	0.030349
2	20.1038	5Kb upstream	Bradi2g22580	0
2	20.1038	5Kb upstream	Bradi2g22590	0
2	20.1038	5Kb upstream	Bradi2g22580	0
2	20.1038	5Kb upstream	Bradi2g22590	0
2	24.5196	genic	Bradi2g26180	0.00010823
2	24.5196	genic	Bradi2g26180	0.0049028
2	25.6726	5Kb upstream	Bradi2g26900	0.03242
2	25.6726	5Kb upstream	Bradi2g26900	0.029267
2	27.9382	genic	Bradi2g28680	0
2	35.8	genic	Bradi2g35467	0.0051302
2	35.8001	genic	Bradi2g35467	0.0041697
2	36.4091	genic	Bradi2g36037	0.0097587
2	36.4091	genic	Bradi2g36037	0.0094842
2	36.4091	genic	Bradi2g36037	0.005964
2	36.4091	genic	Bradi2g36037	0.0055382
2	36.4894	5Kb upstream	Bradi2g36100	0.017871
2	36.4894	5Kb upstream	Bradi2g36110	0.017871
2	36.492	5Kb upstream	Bradi2g36100	0.013141
2	36.6404	genic	Bradi2g36210	0.0018917
2	36.7588	genic	Bradi2g36430	0.0001797
2	36.7654	genic	Bradi2g36430	0.00010823
2	36.7704	5Kb upstream	Bradi2g36430	0.032741
2	36.7704	5Kb upstream	Bradi2g36440	0.032741
2	36.7704	5Kb upstream	Bradi2g36450	0.032741
2	36.8222	genic	Bradi2g36497	0.0097018
2	36.8223	genic	Bradi2g36497	0.008245
2	36.9551	genic	Bradi2g36630	0
2	36.9551	genic	Bradi2g36630	0
2	36.9551	genic	Bradi2g36630	0.00010823
2	37.3874	5Kb upstream	Bradi2g37000	0.0020322
2	37.3874	5Kb upstream	Bradi2g37000	0.0016908
2	37.3875	5Kb upstream	Bradi2g37000	0.0024455
2	37.393	genic	Bradi2g37010	0.00014491
2	37.5278	genic	Bradi2g37130	0.025859
2	37.5657	genic	Bradi2g37190	0.020936
2	37.8357	5Kb upstream	Bradi2g37530	0.008854
2	37.8358	5Kb upstream	Bradi2g37530	0.0080955
2	37.9612	5Kb upstream	Bradi2g37592	0.008496
2	38.1211	genic	Bradi2g37760	0.0058912
2	38.1211	genic	Bradi2g37760	0.014946
2	38.1991	5Kb upstream	Bradi2g37817	0.00034694
2	38.1991	5Kb upstream	Bradi2g37840	0.00034694
2	38.2032	genic	Bradi2g37840	0.00014491
2	38.6554	genic	Bradi2g38320	0.0074116
2	38.9899	genic	Bradi2g38720	0.00034694
2	39.023	genic	Bradi2g38770	1.9359e-05
2	39.1123	genic	Bradi2g38900	0.0078977
2	39.1349	5Kb upstream	Bradi2g38916	0.014049
2	39.1351	5Kb upstream	Bradi2g38916	0
2	39.1351	5Kb upstream	Bradi2g38916	0.011978
2	39.1456	genic	Bradi2g38930	0.0071319
2	39.3245	genic	Bradi2g39180	0.010052
2	39.336	genic	Bradi2g39207	0.0065739
2	39.3361	genic	Bradi2g39207	0.0046136
2	39.3507	5Kb upstream	Bradi2g39230	0.00020664
2	39.3507	5Kb upstream	Bradi2g39230	0.00034694
2	39.3508	5Kb upstream	Bradi2g39230	0.00024846
2	39.3508	5Kb upstream	Bradi2g39230	0.00037955
2	39.3508	5Kb upstream	Bradi2g39230	0.011538
2	39.4014	genic	Bradi2g39310	0.024787
2	39.4796	genic	Bradi2g39420	0.014756
2	39.5045	genic	Bradi2g39440	0.010757
2	39.7035	genic	Bradi2g39517	0
2	39.7035	genic	Bradi2g39517	0.022708
2	39.8188	genic	Bradi2g39670	0.0031785
2	39.932	5Kb upstream	Bradi2g39920	0.016528
2	39.932	5Kb upstream	Bradi2g39930	0.016528
2	39.9751	genic	Bradi2g40010	0.030037
2	40.9661	5Kb upstream	Bradi2g40660	0.034193
2	40.9661	5Kb upstream	Bradi2g40677	0.034193
2	41.4482	genic	Bradi2g41180	0.015423
2	41.6383	5Kb upstream	Bradi2g41360	0.008295
2	41.6384	5Kb upstream	Bradi2g41360	0.0085467
2	43.0666	genic	Bradi2g42597	1.9359e-05
2	43.4213	genic	Bradi2g42940	0.0011039
2	43.4214	genic	Bradi2g42940	0.0056794
2	45.8032	genic	Bradi2g45430	0
2	45.8032	genic	Bradi2g45430	0
2	47.2978	genic	Bradi2g46880	0.042531
2	47.4197	genic	Bradi2g47066	0.025588
2	47.4198	genic	Bradi2g47066	0.021567
2	47.4198	genic	Bradi2g47066	0.022965
2	47.4802	5Kb upstream	Bradi2g47110	0.013879
2	47.4802	5Kb upstream	Bradi2g47120	0.013879
2	47.5391	5Kb upstream	Bradi2g47200	0.0058204
2	47.5391	5Kb upstream	Bradi2g47200	0.0040151
2	47.7045	5Kb upstream	Bradi2g47337	0
2	47.7045	5Kb upstream	Bradi2g47337	0
2	47.7046	5Kb upstream	Bradi2g47337	0
2	48.0201	genic	Bradi2g47620	0.00042702
2	48.0927	5Kb upstream	Bradi2g47720	0
2	49.6447	genic	Bradi2g49600	0.0093232
2	50.1393	genic	Bradi2g50190	0.0029761
2	50.8873	genic	Bradi2g51255	0.0022598
2	50.8874	genic	Bradi2g51255	0.0014965
2	50.8874	genic	Bradi2g51255	0
2	50.8874	genic	Bradi2g51255	0.0018017
2	52.5309	genic	Bradi2g53400	0.010555
2	53.3941	genic	Bradi2g54490	0
2	53.3942	genic	Bradi2g54490	0
2	53.3942	genic	Bradi2g54490	0.00037955
2	53.6399	genic	Bradi2g54830	0.039323
2	53.6399	genic	Bradi2g54830	0.038598
2	56.6368	5Kb upstream	Bradi2g58840	0.00024846
2	56.6723	genic	Bradi2g58887	0
2	56.8248	5Kb upstream	Bradi2g59090	0.034692
2	57.1506	5Kb upstream	Bradi2g59450	0.0046136
2	57.1507	5Kb upstream	Bradi2g59450	0.0079961
2	57.1507	5Kb upstream	Bradi2g59450	0.0078977
2	57.1544	genic	Bradi2g59460	0.045321
2	57.1552	5Kb upstream	Bradi2g59460	0.033542
2	57.1552	5Kb upstream	Bradi2g59470	0.033542
2	57.3258	5Kb upstream	Bradi2g59740	0.036087
2	57.3258	5Kb upstream	Bradi2g59740	0.035556
2	57.4978	5Kb upstream	Bradi2g60057	0
2	57.4978	5Kb upstream	Bradi2g60057	0
2	57.4979	5Kb upstream	Bradi2g60057	0.0012876
2	57.498	5Kb upstream	Bradi2g60057	0
2	58.1285	genic	Bradi2g60880	0.01581
2	58.1307	genic	Bradi2g60886	0.041568
3	0.431692	genic	Bradi3g00780	0.043914
3	0.431863	genic	Bradi3g00780	0.039874
3	0.431865	genic	Bradi3g00780	0.040062
3	0.431896	genic	Bradi3g00780	0.041379
3	0.478407	genic	Bradi3g00880	0.033704
3	0.540996	5Kb upstream	Bradi3g00950	0.00014491
3	0.541	5Kb upstream	Bradi3g00950	0.0001797
3	0.66912	5Kb upstream	Bradi3g01116	0.024003
3	0.897955	genic	Bradi3g01420	1.9359e-05
3	1.02332	genic	Bradi3g01660	0.018225
3	1.10232	genic	Bradi3g01780	0
3	1.10237	genic	Bradi3g01780	0
3	1.10237	genic	Bradi3g01780	0
3	1.10242	genic	Bradi3g01780	0
3	1.2465	genic	Bradi3g02110	0.041002
3	1.99152	genic	Bradi3g03112	0.0096466
3	2.04203	genic	Bradi3g03180	0.00010823
3	2.04203	genic	Bradi3g03180	0.00014491
3	2.04203	genic	Bradi3g03180	0.00014491
3	2.42504	genic	Bradi3g03637	0.035732
3	2.42506	genic	Bradi3g03637	0.036264
3	2.60027	genic	Bradi3g03870	0.03969
3	2.70959	genic	Bradi3g04000	0.014851
3	2.96648	genic	Bradi3g04330	0.00044054
3	2.96654	genic	Bradi3g04330	0.031618
3	2.96655	genic	Bradi3g04330	0.029727
3	3.23517	genic	Bradi3g04730	0.02258
3	3.55181	5Kb upstream	Bradi3g05110	0.0026627
3	4.57641	5Kb upstream	Bradi3g06310	0.0022598
3	5.1612	genic	Bradi3g06990	0.00014491
3	5.1612	genic	Bradi3g06990	0.00024846
3	5.32078	5Kb upstream	Bradi3g07170	0.015041
3	5.32447	5Kb upstream	Bradi3g07180	0.017407
3	5.46823	5Kb upstream	Bradi3g07360	1.9359e-05
3	6.3936	5Kb upstream	Bradi3g08210	0.0078977
3	6.3936	5Kb upstream	Bradi3g08220	0.0078977
3	6.42002	5Kb upstream	Bradi3g08240	0.005263
3	6.4257	genic	Bradi3g08250	0.00034694
3	10.9307	genic	Bradi3g12240	0.019436
3	11.513	genic	Bradi3g12860	0.010489
3	11.513	genic	Bradi3g12860	0.011904
3	11.7391	genic	Bradi3g13190	0
3	11.7391	genic	Bradi3g13190	0
3	13.0508	genic	Bradi3g14730	0.0024455
3	13.1716	genic	Bradi3g14870	6.424e-05
3	13.1716	genic	Bradi3g14870	0.00010823
3	13.5414	5Kb upstream	Bradi3g15260	0.002181
3	13.8293	genic	Bradi3g15560	0.023094
3	14.1037	genic	Bradi3g15870	0.02492
3	16.1589	genic	Bradi3g17780	0.00052828
3	17.2005	genic	Bradi3g18640	0.00010823
3	17.2006	genic	Bradi3g18640	0.00010823
3	17.2006	genic	Bradi3g18640	1.9359e-05
3	17.2041	5Kb upstream	Bradi3g18650	0.014049
3	19.2695	5Kb upstream	Bradi3g20185	0.026268
3	19.2696	5Kb upstream	Bradi3g20185	0.028665
3	19.5458	genic	Bradi3g20520	0.019436
3	20.0361	genic	Bradi3g21060	0
3	28.8542	5Kb upstream	Bradi3g27770	0.00024846
3	28.8542	5Kb upstream	Bradi3g27770	0.00020664
3	28.9513	5Kb upstream	Bradi3g27820	0.0038298
3	28.9513	5Kb upstream	Bradi3g27820	0.0038298
3	31.1554	5Kb upstream	Bradi3g29247	0.011757
3	33.0302	5Kb upstream	Bradi3g30800	0.0024455
3	33.0303	5Kb upstream	Bradi3g30800	0.0023393
3	34.3075	5Kb upstream	Bradi3g32090	0.024003
3	35.9635	genic	Bradi3g33610	0.018583
3	35.9635	genic	Bradi3g33610	0.018704
3	36.2972	5Kb upstream	Bradi3g33840	0.00052828
3	36.2974	5Kb upstream	Bradi3g33840	0.00054626
3	39.1464	genic	Bradi3g36775	0.009009
3	39.7292	genic	Bradi3g37327	0.008649
3	41.5787	genic	Bradi3g39220	0
3	41.5787	genic	Bradi3g39220	0
3	42.1785	genic	Bradi3g39940	0
3	42.2221	genic	Bradi3g39970	0
3	42.8568	5Kb upstream	Bradi3g40730	0.014482
3	43.565	genic	Bradi3g41690	0.012585
3	43.5651	genic	Bradi3g41690	0.012585
3	43.9623	genic	Bradi3g42260	0
3	43.9623	genic	Bradi3g42260	0
3	44.0756	genic	Bradi3g42520	0
3	44.0825	5Kb upstream	Bradi3g42530	0.00041449
3	44.0825	5Kb upstream	Bradi3g42540	0.00041449
3	44.0825	5Kb upstream	Bradi3g42550	0.00041449
3	44.0825	5Kb upstream	Bradi3g42530	0.0016256
3	44.0825	5Kb upstream	Bradi3g42540	0.0016256
3	44.0825	5Kb upstream	Bradi3g42550	0.0016256
3	44.0826	5Kb upstream	Bradi3g42530	0.0014965
3	44.0826	5Kb upstream	Bradi3g42540	0.0014965
3	44.0826	5Kb upstream	Bradi3g42550	0.0014965
3	44.0826	5Kb upstream	Bradi3g42530	0.0026627
3	44.0826	5Kb upstream	Bradi3g42540	0.0026627
3	44.0826	5Kb upstream	Bradi3g42550	0.0026627
3	44.2442	genic	Bradi3g42820	0.01591
3	44.2443	genic	Bradi3g42820	0.013548
3	45.7551	5Kb upstream	Bradi3g44070	0.042336
3	45.7551	5Kb upstream	Bradi3g44080	0.042336
3	45.7551	5Kb upstream	Bradi3g44090	0.042336
3	45.7551	5Kb upstream	Bradi3g44100	0.042336
3	46.5016	genic	Bradi3g44530	0.017989
3	46.5452	5Kb upstream	Bradi3g44570	0.027796
3	46.7425	genic	Bradi3g44790	0.029572
3	46.7426	genic	Bradi3g44790	0.027656
3	46.7427	genic	Bradi3g44790	0.033382
3	46.7435	5Kb upstream	Bradi3g44780	0.043517
3	47.6428	genic	Bradi3g45627	0.00014491
3	48.0905	5Kb upstream	Bradi3g46150	6.424e-05
3	48.1358	5Kb upstream	Bradi3g46237	0.047409
3	48.4065	genic	Bradi3g46590	0.003588
3	48.6622	genic	Bradi3g46920	0
3	48.8544	genic	Bradi3g47127	0.0047747
3	49.1114	genic	Bradi3g47460	0
3	49.1114	genic	Bradi3g47460	0
3	49.1114	genic	Bradi3g47460	0
3	49.1115	genic	Bradi3g47460	0.0018017
3	49.1115	genic	Bradi3g47460	0
3	49.4793	genic	Bradi3g47920	0.028371
3	49.4824	genic	Bradi3g47920	0.017294
3	49.6242	5Kb upstream	Bradi3g48080	0.00048637
3	49.6242	5Kb upstream	Bradi3g48090	0.00048637
3	49.7479	5Kb upstream	Bradi3g48280	0.00010823
3	49.8434	genic	Bradi3g48370	0.0001797
3	49.8452	genic	Bradi3g48370	0.010173
3	49.8466	genic	Bradi3g48370	0.005331
3	49.8466	genic	Bradi3g48370	0.0065739
3	49.8493	genic	Bradi3g48380	0.034359
3	49.8493	genic	Bradi3g48380	0.02942
3	49.8493	genic	Bradi3g48380	0.035209
3	49.8758	genic	Bradi3g48440	0
3	49.9343	genic	Bradi3g48520	0.0041697
3	50.0206	genic	Bradi3g48630	0.010425
3	50.2623	genic	Bradi3g48820	0.034525
3	50.2755	genic	Bradi3g48840	0.011611
3	50.3068	5Kb upstream	Bradi3g48860	0.018464
3	50.3126	genic	Bradi3g48880	0.0040151
3	50.3127	genic	Bradi3g48880	0.0030918
3	50.3955	genic	Bradi3g48980	0.00041449
3	50.3955	genic	Bradi3g48980	0.00068077
3	50.5057	5Kb upstream	Bradi3g49140	0.016318
3	50.894	5Kb upstream	Bradi3g49540	0
3	50.894	5Kb upstream	Bradi3g49550	0
3	51.0012	genic	Bradi3g49740	0.044919
3	52.2093	genic	Bradi3g51090	0.011038
3	52.3034	5Kb upstream	Bradi3g51207	0.0077513
3	52.3038	5Kb upstream	Bradi3g51207	0.0068238
3	52.3041	5Kb upstream	Bradi3g51207	0.0070419
3	52.3101	genic	Bradi3g51217	0.0062985
3	52.3213	5Kb upstream	Bradi3g51230	0.0010062
3	53.071	5Kb upstream	Bradi3g52080	0
3	53.2594	5Kb upstream	Bradi3g52320	6.424e-05
3	53.3544	genic	Bradi3g52470	0.00086787
3	53.6709	5Kb upstream	Bradi3g52837	0.0033521
3	54.0162	genic	Bradi3g53310	0.00010823
3	54.2674	genic	Bradi3g53660	0.040814
3	54.4045	genic	Bradi3g53790	0.00030648
3	54.53	genic	Bradi3g53940	0.016111
3	54.5494	genic	Bradi3g53960	0
3	54.5494	genic	Bradi3g53960	0
3	54.5494	genic	Bradi3g53960	0
3	54.5942	5Kb upstream	Bradi3g54027	0.0061857
3	54.5964	5Kb upstream	Bradi3g54027	0.016961
3	54.5964	5Kb upstream	Bradi3g54040	0.016961
3	55.686	genic	Bradi3g55440	0.0025265
3	55.686	genic	Bradi3g55450	0.0025265
3	56.9815	genic	Bradi3g57340	0
3	58.1003	genic	Bradi3g58650	0.013466
3	58.3925	5Kb upstream	Bradi3g59147	0.0071319
3	58.3926	5Kb upstream	Bradi3g59147	0.009009
3	58.3926	5Kb upstream	Bradi3g59147	0.0073637
3	59.4691	5Kb upstream	Bradi3g60596	0
3	59.5656	genic	Bradi3g60687	0.02043
4	0.157678	5Kb upstream	Bradi4g00360	0
4	0.157678	5Kb upstream	Bradi4g00380	0
4	0.157679	5Kb upstream	Bradi4g00360	0
4	0.157679	5Kb upstream	Bradi4g00380	0
4	0.157681	5Kb upstream	Bradi4g00360	0
4	0.157681	5Kb upstream	Bradi4g00380	0
4	0.331782	genic	Bradi4g00710	0
4	0.331785	genic	Bradi4g00710	0
4	1.16827	genic	Bradi4g01780	0.03226
4	1.54555	genic	Bradi4g02360	0.026405
4	1.57388	genic	Bradi4g02400	0.029114
4	1.57619	genic	Bradi4g02410	0.037696
4	1.57622	genic	Bradi4g02410	0.038237
4	1.57829	genic	Bradi4g02410	0.023743
4	1.62478	5Kb upstream	Bradi4g02450	0.0015608
4	1.62478	5Kb upstream	Bradi4g02460	0.0015608
4	1.63237	genic	Bradi4g02467	0.0028308
4	2.27318	genic	Bradi4g03010	0.0025265
4	2.6325	5Kb upstream	Bradi4g03290	0.041379
4	2.69068	genic	Bradi4g03350	0.0019846
4	3.1332	5Kb upstream	Bradi4g03890	0.0023393
4	3.13321	5Kb upstream	Bradi4g03890	0.0015608
4	3.34466	genic	Bradi4g04100	0
4	3.34911	genic	Bradi4g04110	6.424e-05
4	3.3492	genic	Bradi4g04110	0
4	3.44413	genic	Bradi4g04240	0.0024455
4	3.44419	genic	Bradi4g04240	6.424e-05
4	3.73464	genic	Bradi4g04510	0.046989
4	3.73627	genic	Bradi4g04510	0.045525
4	3.73632	genic	Bradi4g04510	0.049313
4	3.78301	5Kb upstream	Bradi4g04590	0.011684
4	4.38392	genic	Bradi4g05310	0.010896
4	4.384	genic	Bradi4g05310	0.011109
4	4.44683	genic	Bradi4g05380	0.0075565
4	5.88838	genic	Bradi4g07040	0.041952
4	6.17964	genic	Bradi4g07257	0.01422
4	6.43955	genic	Bradi4g07541	0.013795
4	8.50864	5Kb upstream	Bradi4g09197	0.016635
4	8.50864	5Kb upstream	Bradi4g09210	0.016635
4	8.74296	5Kb upstream	Bradi4g09477	0.010173
4	8.74296	5Kb upstream	Bradi4g09490	0.010173
4	9.11233	genic	Bradi4g09700	0.037516
4	9.11236	genic	Bradi4g09700	0.038778
4	9.11603	genic	Bradi4g09710	0.0049028
4	9.19187	genic	Bradi4g09790	0.0088024
4	9.1919	genic	Bradi4g09790	0.0076536
4	9.21296	5Kb upstream	Bradi4g09810	0.04636
4	9.21729	genic	Bradi4g09810	0
4	9.21731	genic	Bradi4g09810	0
4	9.21732	genic	Bradi4g09810	1.9359e-05
4	9.29829	genic	Bradi4g09850	0.00083728
4	9.30191	genic	Bradi4g09850	0
4	9.49488	5Kb upstream	Bradi4g09970	0.020936
4	9.4949	5Kb upstream	Bradi4g09970	0.020053
4	9.49495	5Kb upstream	Bradi4g09970	0.020177
4	9.54796	5Kb upstream	Bradi4g09980	0.0092699
4	9.57769	genic	Bradi4g10007	0.031141
4	9.81292	genic	Bradi4g10190	0.0027456
4	9.81294	genic	Bradi4g10190	0.00010823
4	9.81308	genic	Bradi4g10190	0.0021298
4	9.81487	genic	Bradi4g10190	0.00063498
4	9.81487	genic	Bradi4g10190	0.00086787
4	9.81498	genic	Bradi4g10190	0.00083728
4	9.90142	genic	Bradi4g10290	0.011394
4	12.3699	5Kb upstream	Bradi4g12300	0.027376
4	12.3709	genic	Bradi4g12300	0.008649
4	12.371	genic	Bradi4g12300	0.012202
4	12.3901	5Kb upstream	Bradi4g12320	0.037336
4	12.4321	5Kb upstream	Bradi4g12380	0.009816
4	14.7384	genic	Bradi4g14270	0.00044054
4	14.75	5Kb upstream	Bradi4g14280	0.049962
4	15.0422	5Kb upstream	Bradi4g14570	0.0025265
4	15.2273	genic	Bradi4g14680	0.049743
4	16.0159	genic	Bradi4g15360	0.044115
4	16.7924	genic	Bradi4g16120	0.037876
4	17.2855	genic	Bradi4g16522	6.424e-05
4	17.6911	5Kb upstream	Bradi4g16885	0
4	21.5831	genic	Bradi4g19010	0
4	21.5831	genic	Bradi4g19010	0.005331
4	24.3837	genic	Bradi4g21110	0
4	24.3837	genic	Bradi4g21110	0
4	24.3837	genic	Bradi4g21110	0
4	28.7256	5Kb upstream	Bradi4g23830	0.0059273
4	28.7256	5Kb upstream	Bradi4g23840	0.0059273
4	28.7256	5Kb upstream	Bradi4g23830	0.0069541
4	28.7256	5Kb upstream	Bradi4g23840	0.0069541
4	28.7256	5Kb upstream	Bradi4g23830	0.037156
4	28.7256	5Kb upstream	Bradi4g23840	0.037156
4	28.7256	5Kb upstream	Bradi4g23830	0.0084454
4	28.7256	5Kb upstream	Bradi4g23840	0.0084454
4	28.7256	5Kb upstream	Bradi4g23830	0.0091127
4	28.7256	5Kb upstream	Bradi4g23840	0.0091127
4	28.7256	5Kb upstream	Bradi4g23830	0.011466
4	28.7256	5Kb upstream	Bradi4g23840	0.011466
4	30.4433	genic	Bradi4g25170	0.0016908
4	30.7139	5Kb upstream	Bradi4g25440	0.0018465
4	30.9474	5Kb upstream	Bradi4g25530	0
4	30.9474	5Kb upstream	Bradi4g25540	0
4	31.5389	genic	Bradi4g26260	0.015712
4	31.7369	genic	Bradi4g26620	0.0001797
4	31.8119	5Kb upstream	Bradi4g26720	0
4	32.7988	5Kb upstream	Bradi4g27620	0.036798
4	33.3722	genic	Bradi4g28000	0.00063498
4	33.3838	genic	Bradi4g28020	0.00030648
4	33.3839	genic	Bradi4g28020	0.00020664
4	33.8909	5Kb upstream	Bradi4g28480	0.00077724
4	33.8909	5Kb upstream	Bradi4g28480	0.0013492
4	35.6039	genic	Bradi4g29920	0.00037955
4	35.6039	genic	Bradi4g29920	0.00048637
4	36.448	5Kb upstream	Bradi4g30665	0.0041697
4	36.448	5Kb upstream	Bradi4g30670	0.0041697
4	36.448	5Kb upstream	Bradi4g30677	0.0041697
4	36.448	5Kb upstream	Bradi4g30690	0.0041697
4	36.5019	genic	Bradi4g30750	0.0047747
4	36.6296	5Kb upstream	Bradi4g30880	0.0037083
4	37.0206	genic	Bradi4g31220	0.0040151
4	37.0207	genic	Bradi4g31220	0.0056794
4	37.3267	5Kb upstream	Bradi4g31580	0
4	38.7985	genic	Bradi4g32967	0.00054626
4	38.7985	genic	Bradi4g32967	0.00014491
4	40.8275	5Kb upstream	Bradi4g35400	0.0034401
4	40.9036	genic	Bradi4g35520	0.0043884
4	40.9116	5Kb upstream	Bradi4g35530	0.0045167
4	40.9116	5Kb upstream	Bradi4g35530	0.0049028
4	43.8839	5Kb upstream	Bradi4g39260	0.023484
4	44.1173	genic	Bradi4g39510	0.0011648
4	45.1316	genic	Bradi4g40880	0.00034694
4	45.4633	genic	Bradi4g41367	0.00059416
4	46.3315	5Kb upstream	Bradi4g42270	6.424e-05
4	46.3315	5Kb upstream	Bradi4g42280	6.424e-05
4	46.3472	genic	Bradi4g42300	0.00020664
4	46.3553	genic	Bradi4g42300	0.0038298
4	46.3553	genic	Bradi4g42300	0.0031785
4	46.3601	genic	Bradi4g42320	0
4	46.3722	genic	Bradi4g42337	0.00083728
4	46.4162	genic	Bradi4g42420	0.010827
4	46.4163	genic	Bradi4g42420	0.0034401
4	46.4163	genic	Bradi4g42420	0.0029761
4	46.4189	genic	Bradi4g42430	0.0052296
4	46.4189	genic	Bradi4g42430	0.0038607
4	46.4402	genic	Bradi4g42450	0.0028022
4	46.4402	genic	Bradi4g42450	0.0038298
4	46.5028	5Kb upstream	Bradi4g42550	0.010967
4	46.7884	genic	Bradi4g42930	0.019191
4	46.9239	genic	Bradi4g43110	0.019929
4	46.9759	5Kb upstream	Bradi4g43150	0.039323
4	46.9759	5Kb upstream	Bradi4g43160	0.039323
4	46.9841	genic	Bradi4g43170	0.030193
4	46.9841	genic	Bradi4g43170	0.030666
4	46.9841	genic	Bradi4g43170	0.031141
4	47.0019	genic	Bradi4g43220	0.009217
4	47.5735	genic	Bradi4g44040	0.046569
4	47.5735	genic	Bradi4g44040	0.034028
4	47.6294	5Kb upstream	Bradi4g44100	0.030507
4	47.6663	genic	Bradi4g44167	0.009009
4	47.7541	genic	Bradi4g44277	0.007508
4	47.7887	genic	Bradi4g44350	0.038417
4	47.823	5Kb upstream	Bradi4g44400	0.00073453
4	47.823	5Kb upstream	Bradi4g44410	0.00073453
4	47.823	5Kb upstream	Bradi4g44420	0.00073453
4	48.017	5Kb upstream	Bradi4g44660	0.014134
4	48.017	5Kb upstream	Bradi4g44667	0.014134
4	48.0617	5Kb upstream	Bradi4g44720	0.022453
4	48.1033	5Kb upstream	Bradi4g44810	0.00041449
4	48.1095	genic	Bradi4g44820	0.027376
4	48.1134	genic	Bradi4g44826	0.0054685
4	48.1182	genic	Bradi4g44838	0.0040769
4	48.1444	genic	Bradi4g44880	0.015232
4	48.2801	genic	Bradi4g45110	0.034863
4	48.2804	genic	Bradi4g45110	0.022073
4	48.5018	genic	Bradi4g45410	0.0001797
5	0.916635	genic	Bradi5g00980	0
5	0.916636	genic	Bradi5g00980	0
5	1.05366	genic	Bradi5g01160	0.022326
5	2.53804	5Kb upstream	Bradi5g02410	0.012277
5	2.53804	5Kb upstream	Bradi5g02420	0.012277
5	2.54852	genic	Bradi5g02420	0.0084454
5	2.91309	genic	Bradi5g02625	0
5	3.68779	5Kb upstream	Bradi5g03190	0.030037
5	5.0048	genic	Bradi5g03897	0.0033521
5	5.0048	genic	Bradi5g03897	0.0035287
5	6.07805	5Kb upstream	Bradi5g04740	0
5	9.92519	5Kb upstream	Bradi5g07435	0.00063498
5	10.2286	genic	Bradi5g07740	0.015327
5	10.2378	genic	Bradi5g07750	0.04783
5	10.2598	genic	Bradi5g07770	0.01036
5	10.3035	genic	Bradi5g07810	0.04783
5	12.3317	genic	Bradi5g09130	0
5	14.4415	genic	Bradi5g10950	1.9359e-05
5	18.0551	genic	Bradi5g14620	0
5	18.0551	genic	Bradi5g14620	0
5	18.933	5Kb upstream	Bradi5g15570	0.0018017
5	18.933	5Kb upstream	Bradi5g15580	0.0018017
5	18.9331	5Kb upstream	Bradi5g15570	0.001124
5	18.9331	5Kb upstream	Bradi5g15580	0.001124
5	19.1609	5Kb upstream	Bradi5g15750	0.0011648
5	19.161	5Kb upstream	Bradi5g15750	6.424e-05
5	19.4642	genic	Bradi5g16067	0.0018017
5	19.4643	genic	Bradi5g16067	6.424e-05
5	19.4643	genic	Bradi5g16067	0.00010823
5	20.1905	5Kb upstream	Bradi5g16917	0.011251
5	20.1905	5Kb upstream	Bradi5g16930	0.011251
5	20.7423	5Kb upstream	Bradi5g17470	0.00070674
5	20.7423	5Kb upstream	Bradi5g17480	0.00070674
5	20.7424	5Kb upstream	Bradi5g17470	0.040438
5	20.7424	5Kb upstream	Bradi5g17480	0.040438
5	20.9145	5Kb upstream	Bradi5g17720	0.011323
5	20.9145	5Kb upstream	Bradi5g17720	0.013222
5	20.9515	genic	Bradi5g17780	0.045734
5	20.9907	genic	Bradi5g17850	0.049525
5	21.2156	genic	Bradi5g18160	0.013795
5	21.949	genic	Bradi5g18837	0
5	21.9491	genic	Bradi5g18837	0
5	23.8934	genic	Bradi5g21160	6.424e-05
5	23.8934	genic	Bradi5g21160	0.00066822
5	24.2381	5Kb upstream	Bradi5g21687	0.012585
5	24.4154	5Kb upstream	Bradi5g21900	0.0072697
5	24.6818	5Kb upstream	Bradi5g22230	0.0094305
5	24.6818	5Kb upstream	Bradi5g22240	0.0094305
5	24.682	5Kb upstream	Bradi5g22230	0.04512
5	24.682	5Kb upstream	Bradi5g22240	0.04512
5	24.8806	genic	Bradi5g22547	0.0099313
5	25.4008	genic	Bradi5g23470	0.025454
5	25.9518	5Kb upstream	Bradi5g24240	0.00010823
5	25.9924	genic	Bradi5g24290	0.0062606
5	26.7799	genic	Bradi5g25460	0.0066148
5	26.7799	genic	Bradi5g25460	0.0070419
5	26.78	genic	Bradi5g25460	0.00070674
5	27.2174	genic	Bradi5g26130	0.0068663
5	27.7272	5Kb upstream	Bradi5g26840	0.017522
